# Supplementary material for: A Genome-Wide Association Study to Identify Novel Candidate Genes Related to Low-Nitrogen Tolerance in Cucumber (Cucumis sativus L.)
Source: Genes (Basel). 2023 Mar 6;14(3):662. doi: 10.3390/genes14030662 (PMC10048605; doi:10.3390/genes14030662)
Supplement: Supplementary file 1 [file genes-14-00662-s001.zip]

Archive with 2 entries (2 files):
- genes-2252754-File S1.xlsx
- genes-2252754-supplement Figures and Tables.pdf
