# Supplementary material for: A Genome-Wide Association Study to Identify Novel Candidate Genes Related to Low-Nitrogen Tolerance in Cucumber (Cucumis sativus L.)
Source: Genes (Basel). 2023 Mar 6;14(3):662. doi: 10.3390/genes14030662 (PMC10048605; doi:10.3390/genes14030662)
Supplement: Supplementary file 1 [file genes-14-00662-s001.zip › genes-2252754-File S1.xlsx]

## Sheet: Candidate genes
Lead SNP name	pos	chr	PVE	maf	LD block range	SNPs Number	genes Number
DWR_8554	3048554	chr3	9.84183e-06	0.306818	3046071-3048993	27	3	CsaV3_3G003630	CsaV3_3G003640	CsaV3_3G003650
HR_1572	2541572	chr3	3.87844e-06	0.284091	2413014-2613011		13	CsaV3_3G002930	CsaV3_3G002960	CsaV3_3G002970	CsaV3_3G002980	CsaV3_3G002990	CsaV3_3G003000	CsaV3_3G003010	CsaV3_3G003020	CsaV3_3G003030	CsaV3_3G003040	CsaV3_3G003050	CsaV3_3G003060	CsaV3_3G003070
NUPER_9927	20009927	chr4	1.57731e-06	0.221591	19970542-20024272	462	5	CsaV3_4G030250	CsaV3_4G030260	CsaV3_4G030270	CsaV3_4G030280	CsaV3_4G030290
NUPER_5252	1255252	chr6	8.91205e-06	0.392045	1060742-1260725	621	25	CsaV3_6G001610	CsaV3_6G001620	CsaV3_6G001630	CsaV3_6G001640	CsaV3_6G001650	CsaV3_6G001660	CsaV3_6G001670	CsaV3_6G001680	CsaV3_6G001690	CsaV3_6G001700	CsaV3_6G001710	CsaV3_6G001720	CsaV3_6G001730	CsaV3_6G001740	CsaV3_6G001750	CsaV3_6G001760	CsaV3_6G001770	CsaV3_6G001780	CsaV3_6G001790	CsaV3_6G001800	CsaV3_6G001810	CsaV3_6G001840	CsaV3_6G001850	CsaV3_6G001860	CsaV3_6G001870
NAR_9927	20009927	chr4	3.49103e-07	0.221591	19970542-20024272	462	5	CsaV3_4G030250	CsaV3_4G030260	CsaV3_4G030270	CsaV3_4G030280	CsaV3_4G030290
NAR_1572	2541572	chr3	8.39835e-06	0.284091	2413014-2613011	870	13	CsaV3_3G002930	CsaV3_3G002960	CsaV3_3G002970	CsaV3_3G002980	CsaV3_3G002990	CsaV3_3G003000	CsaV3_3G003010	CsaV3_3G003020	CsaV3_3G003030	CsaV3_3G003040	CsaV3_3G003050	CsaV3_3G003060	CsaV3_3G003070
NAR_8554	3048554	chr3	9.06332e-06	0.306818	3046071-3048993	27	3	CsaV3_3G003630	CsaV3_3G003640	CsaV3_3G003650
LNC_6476	9146476	chr3	4.33901e-06	0.255682	9132044-9168717	123	9	CsaV3_3G011730	CsaV3_3G011740	CsaV3_3G011750	CsaV3_3G011760	CsaV3_3G011770	CsaV3_3G011790	CsaV3_3G011800	CsaV3_3G011810	CsaV3_3G011820
LNC_2639	15992639	chr4	7.1886e-06	0.164773	15910369-16009194	176	6	CsaV3_4G026760	CsaV3_4G026750	CsaV3_4G026920	CsaV3_4G026930	CsaV3_4G026940	CsaV3_4G026950

## Sheet: description
	description
CsaV3_3G003630.1	DNA-dependent RNA polymerase catalyzes the transcription of DNA into RNA using the four ribonucleoside triphosphates as substrates
CsaV3_3G002930.1	14 kDa proline-rich protein
CsaV3_3G002960.1	#N/A
CsaV3_3G002970.1	Nitrate transporter
CsaV3_3G002980.1	Oxysterol-binding protein-related protein
CsaV3_3G002990.1	Adenine phosphoribosyltransferase
CsaV3_3G003000.1	Glycine-rich domain-containing protein-like
CsaV3_3G003010.1	flavin-containing monooxygenase
CsaV3_3G003020.1	xyloglucan galactosyltransferase
CsaV3_3G003030.1	Removes the phosphate from trehalose 6-phosphate to produce free trehalose
CsaV3_3G003040.1	Axial regulator YABBY 1-like
CsaV3_3G003050.1	NAC domain-containing protein
CsaV3_3G003060.1	Auxin responsive protein
CsaV3_3G003070.1	NADH dehydrogenase (ubiquinone) complex I, assembly factor
CsaV3_3G003640.1	#N/A
CsaV3_3G003650.1	(-)-germacrene D synthase-like
CsaV3_3G011730.1	Oxidation resistance protein
CsaV3_3G011740.1	U-box domain-containing protein
CsaV3_3G011750.1	Prp19/Pso4-like
CsaV3_3G011760.1	Domain of unknown function (DUF3527)
CsaV3_3G011770.1	acid phosphatase
CsaV3_3G011790.1	Functions as actin-binding component of the Arp2 3 complex which is involved in regulation of actin polymerization and together with an activating nucleation-promoting factor (NPF) mediates the formation of branched actin networks
CsaV3_3G011800.1	-
CsaV3_3G011810.1	Plant family of unknown function (DUF810)
CsaV3_3G011820.1	Protein NRT1 PTR FAMILY 5.2-like
CsaV3_4G026750.1	May be involved in both secretory and endocytic intracellular trafficking in the endosomal prevacuolar compartments
CsaV3_4G026760.1	-
CsaV3_4G026920.1	Belongs to the multi antimicrobial extrusion (MATE) (TC 2.A.66.1) family
CsaV3_4G026930.1	Wound-induced protein
CsaV3_4G026940.1	Protein of unknown function (DUF2985)
CsaV3_4G026950.1	Regulatory-associated protein of TOR(RAPTOR1)
CsaV3_4G030250.1	#N/A
CsaV3_4G030260.1	Belongs to the protein kinase superfamily(SNRK2.1)
CsaV3_4G030270.1	#N/A
CsaV3_4G030280.1	protein At4g37920, chloroplastic
CsaV3_4G030290.1	#N/A
CsaV3_6G001610.1	sugar phosphate phosphate translocator
CsaV3_6G001620.1	Pollen-specific protein(LIM)
CsaV3_6G001630.1	Belongs to the multicopper oxidase family
CsaV3_6G001640.1	-
CsaV3_6G001650.1	Transferase family
CsaV3_6G001660.1	Four repeated domains in the Fasciclin I family of proteins, present in many other contexts.
CsaV3_6G001670.1	WUSCHEL-related homeobox(WOX5)
CsaV3_6G001680.1	component of the eukaryotic translation initiation factor 3 (eIF-3) complex, which is involved in protein synthesis of a specialized repertoire of mRNAs and, together with other initiation factors, stimulates binding of mRNA and methionyl-tRNAi to the 40S ribosome. The eIF-3 complex specifically targets and initiates translation of a subset of mRNAs involved in cell proliferation
CsaV3_6G001690.1	Nematode resistance protein-like
CsaV3_6G001700.1	#N/A
CsaV3_6G001710.1	Auxin transporter-like protein
CsaV3_6G001720.1	#N/A
CsaV3_6G001730.1	Ubiquitin-binding WIYLD domain
CsaV3_6G001740.1	zinc metalloprotease EGY2, chloroplastic(EGY2)
CsaV3_6G001750.1	Belongs to the yippee family
CsaV3_6G001760.1	Involved in the post-translational conjugation of arginine to the N-terminal aspartate or glutamate of a protein. This arginylation is required for degradation of the protein via the ubiquitin pathway
CsaV3_6G001770.1	Flocculation protein FLO11-like
CsaV3_6G001780.1	Belongs to the protein kinase superfamily. Ser Thr protein kinase family
CsaV3_6G001790.1	Belongs to the protein kinase superfamily. Ser Thr protein kinase family
CsaV3_6G001800.1	Anthranilate synthase(ASA1)
CsaV3_6G001810.1	regulation of endocannabinoid signaling pathway
CsaV3_6G001840.1	Phosphoinositide phospholipase C
CsaV3_6G001850.1	NF-X1-type zinc finger protein
CsaV3_6G001860.1	Dual specificity tyrosine-phosphorylation-regulated kinase
CsaV3_6G001870.1	AAA domain (Cdc48 subfamily)

## Sheet: go annotatoin
CsaV3_3G002930.1	GO:0005575	def: "A location, relative to cellular compartments and structures, occupied by a macromolecular machine when it carries out a molecular function. There are two ways in which the gene ontology describes locations of gene products: (1) relative to cellular structures (e.g., cytoplasmic side of plasma membrane) or compartments (e.g., mitochondrion), and (2) the stable macromolecular complexes of wh…
CsaV3_3G002930.1	GO:0005622	def: "A component of a cell contained within (but not including) the plasma membrane. In eukaryotes it includes the nucleus and cytoplasm." [ISBN:0198506732]
CsaV3_3G002930.1	GO:0005623	def: "OBSOLETE. The basic structural and functional unit of all organisms. Includes the plasma membrane and any external encapsulating structures such as the cell wall and cell envelope." [GOC:go_curators]
CsaV3_3G002930.1	GO:0005737	def: "The contents of a cell excluding the plasma membrane and nucleus, but including other subcellular structures." [ISBN:0198547684]
CsaV3_3G002930.1	GO:0005783	def: "The irregular network of unit membranes, visible only by electron microscopy, that occurs in the cytoplasm of many eukaryotic cells. The membranes form a complex meshwork of tubular channels, which are often expanded into slitlike cavities called cisternae. The ER takes two forms, rough (or granular), with ribosomes adhering to the outer surface, and smooth (with no ribosomes attached)." [I…
CsaV3_3G002930.1	GO:0005911	def: "A cell junction that forms a connection between two or more cells of an organism; excludes direct cytoplasmic intercellular bridges, such as ring canals in insects." [GOC:aruk, GOC:bc, GOC:dgh, GOC:hb, GOC:mah, PMID:21422226, PMID:28096264]
CsaV3_3G002930.1	GO:0006950	def: "Any process that results in a change in state or activity of a cell or an organism (in terms of movement, secretion, enzyme production, gene expression, etc.) as a result of a disturbance in organismal or cellular homeostasis, usually, but not necessarily, exogenous (e.g. temperature, humidity, ionizing radiation)." [GOC:mah]
CsaV3_3G002930.1	GO:0006952	def: "Reactions, triggered in response to the presence of a foreign body or the occurrence of an injury, which result in restriction of damage to the organism attacked or prevention/recovery from the infection caused by the attack." [GOC:go_curators]
CsaV3_3G002930.1	GO:0007275	def: "The biological process whose specific outcome is the progression of a multicellular organism over time from an initial condition (e.g. a zygote or a young adult) to a later condition (e.g. a multicellular animal or an aged adult)." [GOC:dph, GOC:ems, GOC:isa_complete, GOC:tb]
CsaV3_3G002930.1	GO:0008150	def: "A biological process represents a specific objective that the organism is genetically programmed to achieve. Biological processes are often described by their outcome or ending state, e.g., the biological process of cell division results in the creation of two daughter cells (a divided cell) from a single parent cell. A biological process is accomplished by a particular set of molecular fun…
CsaV3_3G002930.1	GO:0009506	def: "A fine cytoplasmic channel, found in all higher plants, that connects the cytoplasm of one cell to that of an adjacent cell." [PMID:29880547]
CsaV3_3G002930.1	GO:0009507	def: "A chlorophyll-containing plastid with thylakoids organized into grana and frets, or stroma thylakoids, and embedded in a stroma." [ISBN:0471245208]
CsaV3_3G002930.1	GO:0009526	def: "The double lipid bilayer enclosing a plastid and separating its contents from the rest of the cytoplasm; includes the intermembrane space." [GOC:jy]
CsaV3_3G002930.1	GO:0009527	def: "The outer, i.e. cytoplasm-facing, lipid bilayer of the plastid envelope." [GOC:lr]
CsaV3_3G002930.1	GO:0009536	def: "Any member of a family of organelles found in the cytoplasm of plants and some protists, which are membrane-bounded and contain DNA. Plant plastids develop from a common type, the proplastid." [GOC:jl, ISBN:0198547684]
CsaV3_3G002930.1	GO:0009605	def: "Any process that results in a change in state or activity of a cell or an organism (in terms of movement, secretion, enzyme production, gene expression, etc.) as a result of an external stimulus." [GOC:hb]
CsaV3_3G002930.1	GO:0009607	def: "Any process that results in a change in state or activity of a cell or an organism (in terms of movement, secretion, enzyme production, gene expression, etc.) as a result of a biotic stimulus, a stimulus caused or produced by a living organism." [GOC:hb]
CsaV3_3G002930.1	GO:0009620	def: "Any process that results in a change in state or activity of a cell or an organism (in terms of movement, secretion, enzyme production, gene expression, etc.) as a result of a stimulus from a fungus." [GOC:hb]
CsaV3_3G002930.1	GO:0009653	def: "The process in which anatomical structures are generated and organized. Morphogenesis pertains to the creation of form." [GOC:go_curators, ISBN:0521436125]
CsaV3_3G002930.1	GO:0009707	def: "The outer, i.e. cytoplasm-facing, lipid bilayer of the chloroplast envelope." [GOC:tb]
CsaV3_3G002930.1	GO:0009719	def: "Any process that results in a change in state or activity of a cell or an organism (in terms of movement, secretion, enzyme production, gene expression, etc.) as a result of a stimulus arising within the organism." [GOC:sm]
CsaV3_3G002930.1	GO:0009725	def: "Any process that results in a change in state or activity of a cell or an organism (in terms of movement, secretion, enzyme production, gene expression, etc.) as a result of a hormone stimulus." [GOC:jl]
CsaV3_3G002930.1	GO:0009733	def: "Any process that results in a change in state or activity of a cell or an organism (in terms of movement, secretion, enzyme production, gene expression, etc.) as a result of an auxin stimulus." [GOC:jl]
CsaV3_3G002930.1	GO:0009791	def: "The process whose specific outcome is the progression of the organism over time, from the completion of embryonic development to the mature structure. See embryonic development." [GOC:go_curators]
CsaV3_3G002930.1	GO:0009941	def: "The double lipid bilayer enclosing the chloroplast and separating its contents from the rest of the cytoplasm; includes the intermembrane space." [GOC:tb]
CsaV3_3G002930.1	GO:0010015	def: "The process in which the anatomical structures of roots are generated and organized. The root is the usually underground part of a seed plant body that originates from the hypocotyl, functions as an organ of absorption, aeration, and food storage or as a means of anchorage and support." [GOC:sm, ISBN:0877797099]
CsaV3_3G002930.1	GO:0010033	def: "Any process that results in a change in state or activity of a cell or an organism (in terms of movement, secretion, enzyme production, gene expression, etc.) as a result of an organic substance stimulus." [GOC:sm, PMID:23356676]
CsaV3_3G002930.1	GO:0010101	def: "The process in which the anatomical structures of the post-embryonic root are generated and organized. The post-embryonic root is the root formed after the embryonic phase has been completed." [GOC:tb]
CsaV3_3G002930.1	GO:0010102	def: "The process in which the anatomical structures of a lateral root are generated and organized. A lateral root is one formed from pericycle cells located on the xylem radius of the root, as opposed to the initiation of the main root from the embryo proper." [GOC:tair_curators]
CsaV3_3G002930.1	GO:0012505	def: "A collection of membranous structures involved in transport within the cell. The main components of the endomembrane system are endoplasmic reticulum, Golgi bodies, vesicles, cell membrane and nuclear envelope. Members of the endomembrane system pass materials through each other or though the use of vesicles." [GOC:lh]
CsaV3_3G002930.1	GO:0016020	def: "A lipid bilayer along with all the proteins and protein complexes embedded in it an attached to it." [GOC:dos, GOC:mah, ISBN:0815316194]
CsaV3_3G002930.1	GO:0019867	def: "The external membrane of Gram-negative bacteria or certain organelles such as mitochondria and chloroplasts; freely permeable to most ions and metabolites." [GOC:go_curators]
CsaV3_3G002930.1	GO:0022622	def: "The process whose specific outcome is the progression of the root system over time, from its formation to the mature structure." [GOC:isa_complete]
CsaV3_3G002930.1	GO:0030054	def: "A cellular component that forms a specialized region of connection between two or more cells, or between a cell and the extracellular matrix, or between two membrane-bound components of a cell, such as flagella." [GOC:aruk, GOC:bc, GOC:mah, http://www.vivo.colostate.edu/hbooks/cmb/cells/pmemb/junctions_a.html, ISBN:0198506732, PMID:26820516, PMID:28096264]
CsaV3_3G002930.1	GO:0031090	def: "A membrane that is one of the two lipid bilayers of an organelle envelope or the outermost membrane of single membrane bound organelle." [GOC:dos, GOC:mah]
CsaV3_3G002930.1	GO:0031967	def: "A double membrane structure enclosing an organelle, including two lipid bilayers and the region between them. In some cases, an organelle envelope may have more than two membranes." [GOC:mah, GOC:pz]
CsaV3_3G002930.1	GO:0031968	def: "The outer, i.e. cytoplasm-facing in a cellular organelle, lipid bilayer of an organelle envelope." [GOC:mah]
CsaV3_3G002930.1	GO:0031969	def: "Either of the lipid bilayers that surround a chloroplast and form the chloroplast envelope." [GOC:mah, GOC:pz]
CsaV3_3G002930.1	GO:0031975	def: "A multilayered structure surrounding all or part of a cell; encompasses one or more lipid bilayers, and may include a cell wall layer; also includes the space between layers." [GOC:mah, GOC:pz]
CsaV3_3G002930.1	GO:0032501	def: "Any biological process, occurring at the level of a multicellular organism, pertinent to its function." [GOC:curators, GOC:dph, GOC:isa_complete, GOC:tb]
CsaV3_3G002930.1	GO:0032502	def: "A biological process whose specific outcome is the progression of an integrated living unit: an anatomical structure (which may be a subcellular structure, cell, tissue, or organ), or organism over time from an initial condition to a later condition." [GOC:isa_complete]
CsaV3_3G002930.1	GO:0042170	def: "Either of the lipid bilayers that surround a plastid and form the plastid envelope." [GOC:mah]
CsaV3_3G002930.1	GO:0042221	def: "Any process that results in a change in state or activity of a cell or an organism (in terms of movement, secretion, enzyme production, gene expression, etc.) as a result of a chemical stimulus." [GOC:jl]
CsaV3_3G002930.1	GO:0043207	def: "Any process that results in a change in state or activity of a cell or an organism (in terms of movement, secretion, enzyme production, gene expression, etc.) as a result of an external biotic stimulus, an external stimulus caused by, or produced by living things." [GOC:go_curators]
CsaV3_3G002930.1	GO:0043226	def: "Organized structure of distinctive morphology and function. Includes the nucleus, mitochondria, plastids, vacuoles, vesicles, ribosomes and the cytoskeleton, and prokaryotic structures such as anammoxosomes and pirellulosomes. Excludes the plasma membrane." [GOC:go_curators]
CsaV3_3G002930.1	GO:0043227	def: "Organized structure of distinctive morphology and function, bounded by a single or double lipid bilayer membrane. Includes the nucleus, mitochondria, plastids, vacuoles, and vesicles. Excludes the plasma membrane." [GOC:go_curators]
CsaV3_3G002930.1	GO:0043229	def: "Organized structure of distinctive morphology and function, occurring within the cell. Includes the nucleus, mitochondria, plastids, vacuoles, vesicles, ribosomes and the cytoskeleton. Excludes the plasma membrane." [GOC:go_curators]
CsaV3_3G002930.1	GO:0043231	def: "Organized structure of distinctive morphology and function, bounded by a single or double lipid bilayer membrane and occurring within the cell. Includes the nucleus, mitochondria, plastids, vacuoles, and vesicles. Excludes the plasma membrane." [GOC:go_curators]
CsaV3_3G002930.1	GO:0044422	def: "OBSOLETE. Any constituent part of an organelle, an organized structure of distinctive morphology and function. Includes constituent parts of the nucleus, mitochondria, plastids, vacuoles, vesicles, ribosomes and the cytoskeleton, but excludes the plasma membrane." [GOC:jl]
CsaV3_3G002930.1	GO:0044424	def: "OBSOLETE. Any constituent part of the living contents of a cell; the matter contained within (but not including) the plasma membrane, usually taken to exclude large vacuoles and masses of secretory or ingested material. In eukaryotes it includes the nucleus and cytoplasm." [GOC:jl]
CsaV3_3G002930.1	GO:0044434	def: "OBSOLETE. Any constituent part of a chloroplast, a chlorophyll-containing plastid with thylakoids organized into grana and frets, or stroma thylakoids, and embedded in a stroma." [GOC:jl]
CsaV3_3G002930.1	GO:0044435	def: "OBSOLETE. Any constituent part of a plastid, a member of a family of organelles found in the cytoplasm of plants and some protists, which are membrane-bounded and contain DNA. Plant plastids develop from a common type, the proplastid." [GOC:jl]
CsaV3_3G002930.1	GO:0044444	def: "OBSOLETE. Any constituent part of the cytoplasm, all of the contents of a cell excluding the plasma membrane and nucleus, but including other subcellular structures." [GOC:jl]
CsaV3_3G002930.1	GO:0044446	def: "OBSOLETE. A constituent part of an intracellular organelle, an organized structure of distinctive morphology and function, occurring within the cell. Includes constituent parts of the nucleus, mitochondria, plastids, vacuoles, vesicles, ribosomes and the cytoskeleton but excludes the plasma membrane." [GOC:jl]
CsaV3_3G002930.1	GO:0044464	def: "OBSOLETE. Any constituent part of a cell, the basic structural and functional unit of all organisms." [GOC:jl]
CsaV3_3G002930.1	GO:0048364	def: "The process whose specific outcome is the progression of the root over time, from its formation to the mature structure. The root is the water- and mineral-absorbing part of a plant which is usually underground, does not bear leaves, tends to grow downwards and is typically derived from the radicle of the embryo." [GOC:jid, PO:0009005]
CsaV3_3G002930.1	GO:0048527	def: "The process whose specific outcome is the progression of the lateral root over time, from its formation to the mature structure. A lateral root is one formed from pericycle cells located on the xylem radius of the root, as opposed to the initiation of the main root from the embryo proper." [GOC:tb]
CsaV3_3G002930.1	GO:0048528	def: "The process whose specific outcome is the progression of the post-embryonic root over time, from its formation to the mature structure." [GOC:tb]
CsaV3_3G002930.1	GO:0048731	def: "The process whose specific outcome is the progression of an organismal system over time, from its formation to the mature structure. A system is a regularly interacting or interdependent group of organs or tissues that work together to carry out a given biological process." [GOC:dph, GOC:jid]
CsaV3_3G002930.1	GO:0048856	def: "The biological process whose specific outcome is the progression of an anatomical structure from an initial condition to its mature state. This process begins with the formation of the structure and ends with the mature structure, whatever form that may be including its natural destruction. An anatomical structure is any biological entity that occupies space and is distinguished from its su…
CsaV3_3G002930.1	GO:0050832	def: "Reactions triggered in response to the presence of a fungus that act to protect the cell or organism." [GOC:ai]
CsaV3_3G002930.1	GO:0050896	def: "Any process that results in a change in state or activity of a cell or an organism (in terms of movement, secretion, enzyme production, gene expression, etc.) as a result of a stimulus. The process begins with detection of the stimulus and ends with a change in state or activity or the cell or organism." [GOC:ai, GOC:bf]
CsaV3_3G002930.1	GO:0051704	def: "OBSOLETE. A biological process which involves another organism of the same or different species." [GOC:jl]
CsaV3_3G002930.1	GO:0051707	def: "Any process that results in a change in state or activity of a cell or an organism (in terms of movement, secretion, enzyme production, gene expression, etc.) as a result of a stimulus from another living organism." [GOC:ai]
CsaV3_3G002930.1	GO:0055044	def: "The interconnected cell membranes and intracellular regions of a plant. The interconnections occur via the plasmodesmata." [GOC:mtg_sensu]
CsaV3_3G002930.1	GO:0090696	def: "Development, taking place during the post-embryonic phase of a plant tissue or tissues that work together to perform a specific function or functions. Development pertains to the process whose specific outcome is the progression of a structure over time, from its formation to the mature structure. Organs are commonly observed as visibly distinct structures, but may also exist as loosely ass…
CsaV3_3G002930.1	GO:0090697	def: "Morphogenesis, during the post-embryonic phase, of a plant tissue or tissues that work together to perform a specific function or functions. Morphogenesis pertains to process in which anatomical structures are generated and organized. Organs are commonly observed as visibly distinct structures, but may also exist as loosely associated clusters of cells that work together to perform a specif…
CsaV3_3G002930.1	GO:0090698	def: "The process, occurring after plant embryonic development, by which anatomical structures are generated and organized." [GOC:tb]
CsaV3_3G002930.1	GO:0098542	def: "Reactions triggered in response to the presence of another organism that act to protect the cell or organism from damage caused by that organism." [GOC:dos]
CsaV3_3G002930.1	GO:0098588	def: "The lipid bilayer that forms the outer-most layer of an organelle." [GOC:dos]
CsaV3_3G002930.1	GO:0098805	#N/A
CsaV3_3G002930.1	GO:0099402	def: "Development of a plant organ, a multi-tissue plant structure that forms a functional unit." [GOC:dos]
CsaV3_3G002930.1	GO:1905392	def: "The developmental process by which a plant organ is generated and organized." [GO_REF:0000083, GOC:tb, GOC:TermGenie]
CsaV3_3G002970.1	GO:0001101	def: "Any process that results in a change in state or activity of a cell or an organism (in terms of movement, secretion, enzyme production, gene expression, etc.) as a result of a stimulus by the chemical structure of the anion portion of a dissociated acid (rather than the acid acting as a proton donor). The acid chemical may be in gaseous, liquid or solid form." [GOC:go_curators, GOC:rn]
CsaV3_3G002970.1	GO:0003674	def: "A molecular process that can be carried out by the action of a single macromolecular machine, usually via direct physical interactions with other molecular entities. Function in this sense denotes an action, or activity, that a gene product (or a complex) performs. These actions are described from two distinct but related perspectives: (1) biochemical activity, and (2) role as a component i…
CsaV3_3G002970.1	GO:0005215	def: "Enables the directed movement of substances (such as macromolecules, small molecules, ions) into, out of or within a cell, or between cells." [GOC:ai, GOC:dgf]
CsaV3_3G002970.1	GO:0005575	def: "A location, relative to cellular compartments and structures, occupied by a macromolecular machine when it carries out a molecular function. There are two ways in which the gene ontology describes locations of gene products: (1) relative to cellular structures (e.g., cytoplasmic side of plasma membrane) or compartments (e.g., mitochondrion), and (2) the stable macromolecular complexes of wh…
CsaV3_3G002970.1	GO:0005623	def: "OBSOLETE. The basic structural and functional unit of all organisms. Includes the plasma membrane and any external encapsulating structures such as the cell wall and cell envelope." [GOC:go_curators]
CsaV3_3G002970.1	GO:0005886	def: "The membrane surrounding a cell that separates the cell from its external environment. It consists of a phospholipid bilayer and associated proteins." [ISBN:0716731363]
CsaV3_3G002970.1	GO:0006810	def: "The directed movement of substances (such as macromolecules, small molecules, ions) or cellular components (such as complexes and organelles) into, out of or within a cell, or between cells, or within a multicellular organism by means of some agent such as a transporter, pore or motor protein." [GOC:dos, GOC:dph, GOC:jl, GOC:mah]
CsaV3_3G002970.1	GO:0006811	def: "The directed movement of charged atoms or small charged molecules into, out of or within a cell, or between cells, by means of some agent such as a transporter or pore." [GOC:ai]
CsaV3_3G002970.1	GO:0006820	def: "The directed movement of anions, atoms or small molecules with a net negative charge, into, out of or within a cell, or between cells, by means of some agent such as a transporter or pore." [GOC:ai]
CsaV3_3G002970.1	GO:0006950	def: "Any process that results in a change in state or activity of a cell or an organism (in terms of movement, secretion, enzyme production, gene expression, etc.) as a result of a disturbance in organismal or cellular homeostasis, usually, but not necessarily, exogenous (e.g. temperature, humidity, ionizing radiation)." [GOC:mah]
CsaV3_3G002970.1	GO:0008150	def: "A biological process represents a specific objective that the organism is genetically programmed to achieve. Biological processes are often described by their outcome or ending state, e.g., the biological process of cell division results in the creation of two daughter cells (a divided cell) from a single parent cell. A biological process is accomplished by a particular set of molecular fun…
CsaV3_3G002970.1	GO:0008509	def: "Enables the transfer of a negatively charged ion from one side of a membrane to the other." [GOC:dgf, GOC:mtg_transport, ISBN:0815340729]
CsaV3_3G002970.1	GO:0009414	def: "Any process that results in a change in state or activity of a cell or an organism (in terms of movement, secretion, enzyme production, gene expression, etc.) as a result of a water deprivation stimulus, prolonged deprivation of water." [GOC:lr]
CsaV3_3G002970.1	GO:0009415	def: "Any process that results in a change in state or activity of a cell or an organism (in terms of movement, secretion, enzyme production, gene expression, etc.) as a result of a stimulus reflecting the presence, absence, or concentration of water." [GOC:jl]
CsaV3_3G002970.1	GO:0009628	def: "Any process that results in a change in state or activity of a cell or an organism (in terms of movement, secretion, enzyme production, gene expression, etc.) as a result of an abiotic (not derived from living organisms) stimulus." [GOC:hb]
CsaV3_3G002970.1	GO:0010035	def: "Any process that results in a change in state or activity of a cell or an organism (in terms of movement, secretion, enzyme production, gene expression, etc.) as a result of an inorganic substance stimulus." [GOC:sm]
CsaV3_3G002970.1	GO:0010167	def: "Any process that results in a change in state or activity of a cell or an organism (in terms of movement, secretion, enzyme production, gene expression, etc.) as a result of a nitrate stimulus." [GOC:sm]
CsaV3_3G002970.1	GO:0015075	def: "Enables the transfer of an ion from one side of a membrane to the other." [GOC:dgf, GOC:mtg_transport, ISBN:0815340729]
CsaV3_3G002970.1	GO:0015103	def: "Enables the transfer of inorganic anions from one side of a membrane to the other. Inorganic anions are atoms or small molecules with a negative charge which do not contain carbon in covalent linkage." [GOC:ai]
CsaV3_3G002970.1	GO:0015112	def: "Enables the transfer of nitrate ions (NO3-) from one side of a membrane to the other." [GOC:ai, RHEA:34923]
CsaV3_3G002970.1	GO:0015318	def: "Enables the transfer of an inorganic molecular entity from the outside of a cell to the inside of the cell across a membrane. An inorganic molecular entity is a molecular entity that contains no carbon." [GOC:mtg_transport, ISBN:0815340729]
CsaV3_3G002970.1	GO:0015698	def: "The directed movement of inorganic anions into, out of or within a cell, or between cells, by means of some agent such as a transporter or pore. Inorganic anions are atoms or small molecules with a negative charge which do not contain carbon in covalent linkage." [GOC:krc]
CsaV3_3G002970.1	GO:0015706	def: "The directed movement of nitrate into, out of or within a cell, or between cells, by means of some agent such as a transporter or pore." [GOC:krc]
CsaV3_3G002970.1	GO:0016020	def: "A lipid bilayer along with all the proteins and protein complexes embedded in it an attached to it." [GOC:dos, GOC:mah, ISBN:0815316194]
CsaV3_3G002970.1	GO:0022857	def: "Enables the transfer of a substance, usually a specific substance or a group of related substances, from one side of a membrane to the other." [GOC:jid, GOC:mtg_transport, ISBN:0815340729]
CsaV3_3G002970.1	GO:0034220	def: "A process in which an ion is transported across a membrane." [GOC:mah]
CsaV3_3G002970.1	GO:0042221	def: "Any process that results in a change in state or activity of a cell or an organism (in terms of movement, secretion, enzyme production, gene expression, etc.) as a result of a chemical stimulus." [GOC:jl]
CsaV3_3G002970.1	GO:0044464	def: "OBSOLETE. Any constituent part of a cell, the basic structural and functional unit of all organisms." [GOC:jl]
CsaV3_3G002970.1	GO:0050896	def: "Any process that results in a change in state or activity of a cell or an organism (in terms of movement, secretion, enzyme production, gene expression, etc.) as a result of a stimulus. The process begins with detection of the stimulus and ends with a change in state or activity or the cell or organism." [GOC:ai, GOC:bf]
CsaV3_3G002970.1	GO:0051179	def: "Any process in which a cell, a substance, or a cellular entity, such as a protein complex or organelle, is transported, tethered to or otherwise maintained in a specific location. In the case of substances, localization may also be achieved via selective degradation." [GOC:ai, GOC:dos]
CsaV3_3G002970.1	GO:0051234	def: "Any process that localizes a substance or cellular component. This may occur via movement, tethering or selective degradation." [GOC:ai, GOC:dos]
CsaV3_3G002970.1	GO:0055085	def: "The process in which a solute is transported across a lipid bilayer, from one side of a membrane to the other." [GOC:dph, GOC:jid]
CsaV3_3G002970.1	GO:0071705	def: "The directed movement of nitrogen-containing compounds into, out of or within a cell, or between cells, by means of some agent such as a transporter or pore." [GOC:mah]
CsaV3_3G002970.1	GO:0071944	def: "The part of a cell encompassing the cell cortex, the plasma membrane, and any external encapsulating structures." [GOC:mah]
CsaV3_3G002970.1	GO:0098656	def: "The process in which an anion is transported across a membrane." [GOC:dos, GOC:vw]
CsaV3_3G002970.1	GO:1901698	def: "Any process that results in a change in state or activity of a cell or an organism (in terms of movement, secretion, enzyme production, gene expression, etc.) as a result of a nitrogen compound stimulus." [GOC:pr, GOC:TermGenie]
CsaV3_3G002970.1	GO:1901700	def: "Any process that results in a change in state or activity of a cell or an organism (in terms of movement, secretion, enzyme production, gene expression, etc.) as a result of an oxygen-containing compound stimulus." [GOC:pr, GOC:TermGenie]
CsaV3_3G002990.1	GO:0003674	def: "A molecular process that can be carried out by the action of a single macromolecular machine, usually via direct physical interactions with other molecular entities. Function in this sense denotes an action, or activity, that a gene product (or a complex) performs. These actions are described from two distinct but related perspectives: (1) biochemical activity, and (2) role as a component i…
CsaV3_3G002990.1	GO:0003824	def: "Catalysis of a biochemical reaction at physiological temperatures. In biologically catalyzed reactions, the reactants are known as substrates, and the catalysts are naturally occurring macromolecular substances known as enzymes. Enzymes possess specific binding sites for substrates, and are usually composed wholly or largely of protein, but RNA that has catalytic activity (ribozyme) is ofte…
CsaV3_3G002990.1	GO:0003999	def: "Catalysis of the reaction: AMP + diphosphate = adenine + 5-phospho-alpha-D-ribose 1-diphosphate." [EC:2.4.2.7]
CsaV3_3G002990.1	GO:0005575	def: "A location, relative to cellular compartments and structures, occupied by a macromolecular machine when it carries out a molecular function. There are two ways in which the gene ontology describes locations of gene products: (1) relative to cellular structures (e.g., cytoplasmic side of plasma membrane) or compartments (e.g., mitochondrion), and (2) the stable macromolecular complexes of wh…
CsaV3_3G002990.1	GO:0005622	def: "A component of a cell contained within (but not including) the plasma membrane. In eukaryotes it includes the nucleus and cytoplasm." [ISBN:0198506732]
CsaV3_3G002990.1	GO:0005623	def: "OBSOLETE. The basic structural and functional unit of all organisms. Includes the plasma membrane and any external encapsulating structures such as the cell wall and cell envelope." [GOC:go_curators]
CsaV3_3G002990.1	GO:0005737	def: "The contents of a cell excluding the plasma membrane and nucleus, but including other subcellular structures." [ISBN:0198547684]
CsaV3_3G002990.1	GO:0006139	def: "Any cellular metabolic process involving nucleobases, nucleosides, nucleotides and nucleic acids." [GOC:ai]
CsaV3_3G002990.1	GO:0006163	def: "The chemical reactions and pathways involving a purine nucleotide, a compound consisting of nucleoside (a purine base linked to a deoxyribose or ribose sugar) esterified with a phosphate group at either the 3' or 5'-hydroxyl group of the sugar." [GOC:go_curators, ISBN:0198506732]
CsaV3_3G002990.1	GO:0006164	def: "The chemical reactions and pathways resulting in the formation of a purine nucleotide, a compound consisting of nucleoside (a purine base linked to a deoxyribose or ribose sugar) esterified with a phosphate group at either the 3' or 5'-hydroxyl group of the sugar." [GOC:go_curators, ISBN:0198506732]
CsaV3_3G002990.1	GO:0006167	def: "The chemical reactions and pathways resulting in the formation of AMP, adenosine monophosphate." [GOC:go_curators, ISBN:0198506732]
CsaV3_3G002990.1	GO:0006725	def: "The chemical reactions and pathways involving aromatic compounds, any organic compound characterized by one or more planar rings, each of which contains conjugated double bonds and delocalized pi electrons, as carried out by individual cells." [GOC:ai, ISBN:0198506732]
CsaV3_3G002990.1	GO:0006753	def: "The chemical reactions and pathways involving any phosphorylated nucleoside." [GOC:mah]
CsaV3_3G002990.1	GO:0006793	def: "The chemical reactions and pathways involving the nonmetallic element phosphorus or compounds that contain phosphorus, usually in the form of a phosphate group (PO4)." [GOC:ai]
CsaV3_3G002990.1	GO:0006796	def: "The chemical reactions and pathways involving the phosphate group, the anion or salt of any phosphoric acid." [GOC:ai]
CsaV3_3G002990.1	GO:0006807	def: "The chemical reactions and pathways involving organic or inorganic compounds that contain nitrogen." [GOC:jl, ISBN:0198506732]
CsaV3_3G002990.1	GO:0008150	def: "A biological process represents a specific objective that the organism is genetically programmed to achieve. Biological processes are often described by their outcome or ending state, e.g., the biological process of cell division results in the creation of two daughter cells (a divided cell) from a single parent cell. A biological process is accomplished by a particular set of molecular fun…
CsaV3_3G002990.1	GO:0008152	def: "The chemical reactions and pathways, including anabolism and catabolism, by which living organisms transform chemical substances. Metabolic processes typically transform small molecules, but also include macromolecular processes such as DNA repair and replication, and protein synthesis and degradation." [GOC:go_curators, ISBN:0198547684]
CsaV3_3G002990.1	GO:0009058	def: "The chemical reactions and pathways resulting in the formation of substances; typically the energy-requiring part of metabolism in which simpler substances are transformed into more complex ones." [GOC:curators, ISBN:0198547684]
CsaV3_3G002990.1	GO:0009117	def: "The chemical reactions and pathways involving a nucleotide, a nucleoside that is esterified with (ortho)phosphate or an oligophosphate at any hydroxyl group on the glycose moiety; may be mono-, di- or triphosphate; this definition includes cyclic nucleotides (nucleoside cyclic phosphates)." [GOC:ma]
CsaV3_3G002990.1	GO:0009123	def: "The chemical reactions and pathways involving a nucleoside monophosphate, a compound consisting of a nucleobase linked to a deoxyribose or ribose sugar esterified with phosphate on the sugar." [GOC:go_curators, ISBN:0198506732]
CsaV3_3G002990.1	GO:0009124	def: "The chemical reactions and pathways resulting in the formation of a nucleoside monophosphate, a compound consisting of a nucleobase linked to a deoxyribose or ribose sugar esterified with phosphate on the sugar." [GOC:go_curators, ISBN:0198506732]
CsaV3_3G002990.1	GO:0009126	def: "The chemical reactions and pathways involving purine nucleoside monophosphate, a compound consisting of a purine base linked to a ribose or deoxyribose sugar esterified with phosphate on the sugar." [GOC:go_curators, ISBN:0198506732]
CsaV3_3G002990.1	GO:0009127	def: "The chemical reactions and pathways resulting in the formation of purine nucleoside monophosphate, a compound consisting of a purine base linked to a ribose or deoxyribose sugar esterified with phosphate on the sugar." [GOC:go_curators, ISBN:0198506732]
CsaV3_3G002990.1	GO:0009150	def: "The chemical reactions and pathways involving a purine ribonucleotide, a compound consisting of ribonucleoside (a purine base linked to a ribose sugar) esterified with a phosphate group at either the 3' or 5'-hydroxyl group of the sugar." [GOC:go_curators, ISBN:0198506732]
CsaV3_3G002990.1	GO:0009152	def: "The chemical reactions and pathways resulting in the formation of a purine ribonucleotide, a compound consisting of ribonucleoside (a purine base linked to a ribose sugar) esterified with a phosphate group at either the 3' or 5'-hydroxyl group of the sugar." [GOC:go_curators, ISBN:0198506732]
CsaV3_3G002990.1	GO:0009156	def: "The chemical reactions and pathways resulting in the formation of a ribonucleoside monophosphate, a compound consisting of a nucleobase linked to a ribose sugar esterified with phosphate on the sugar." [GOC:go_curators, ISBN:0198506732]
CsaV3_3G002990.1	GO:0009161	def: "The chemical reactions and pathways involving a ribonucleoside monophosphate, a compound consisting of a nucleobase linked to a ribose sugar esterified with phosphate on the sugar." [GOC:go_curators, ISBN:0198506732]
CsaV3_3G002990.1	GO:0009165	def: "The chemical reactions and pathways resulting in the formation of nucleotides, any nucleoside that is esterified with (ortho)phosphate or an oligophosphate at any hydroxyl group on the glycose moiety; may be mono-, di- or triphosphate; this definition includes cyclic-nucleotides (nucleoside cyclic phosphates)." [GOC:go_curators]
CsaV3_3G002990.1	GO:0009167	def: "The chemical reactions and pathways involving purine ribonucleoside monophosphate, a compound consisting of a purine base linked to a ribose sugar esterified with phosphate on the sugar." [GOC:go_curators, ISBN:0198506732]
CsaV3_3G002990.1	GO:0009168	def: "The chemical reactions and pathways resulting in the formation of purine ribonucleoside monophosphate, a compound consisting of a purine base linked to a ribose sugar esterified with phosphate on the sugar." [GOC:go_curators, ISBN:0198506732]
CsaV3_3G002990.1	GO:0009259	def: "The chemical reactions and pathways involving a ribonucleotide, a compound consisting of ribonucleoside (a base linked to a ribose sugar) esterified with a phosphate group at either the 3' or 5'-hydroxyl group of the sugar." [GOC:go_curators, ISBN:0198506732]
CsaV3_3G002990.1	GO:0009260	def: "The chemical reactions and pathways resulting in the formation of a ribonucleotide, a compound consisting of ribonucleoside (a base linked to a ribose sugar) esterified with a phosphate group at either the 3' or 5'-hydroxyl group of the sugar." [GOC:go_curators, ISBN:0198506732]
CsaV3_3G002990.1	GO:0009308	def: "The chemical reactions and pathways involving any organic compound that is weakly basic in character and contains an amino or a substituted amino group. Amines are called primary, secondary, or tertiary according to whether one, two, or three carbon atoms are attached to the nitrogen atom." [GOC:jl, ISBN:0198506732]
CsaV3_3G002990.1	GO:0009507	def: "A chlorophyll-containing plastid with thylakoids organized into grana and frets, or stroma thylakoids, and embedded in a stroma." [ISBN:0471245208]
CsaV3_3G002990.1	GO:0009536	def: "Any member of a family of organelles found in the cytoplasm of plants and some protists, which are membrane-bounded and contain DNA. Plant plastids develop from a common type, the proplastid." [GOC:jl, ISBN:0198547684]
CsaV3_3G002990.1	GO:0009690	def: "The chemical reactions and pathways involving cytokinins, a class of adenine-derived compounds that can function in plants as growth regulators." [ISBN:0387969845]
CsaV3_3G002990.1	GO:0009987	def: "Any process that is carried out at the cellular level, but not necessarily restricted to a single cell. For example, cell communication occurs among more than one cell, but occurs at the cellular level." [GOC:go_curators, GOC:isa_complete]
CsaV3_3G002990.1	GO:0010817	def: "Any process that modulates the levels of hormone within an organism or a tissue. A hormone is any substance formed in very small amounts in one specialized organ or group of cells and carried (sometimes in the bloodstream) to another organ or group of cells in the same organism, upon which it has a specific regulatory action." [GOC:BHF, GOC:dph, GOC:tb]
CsaV3_3G002990.1	GO:0016740	def: "Catalysis of the transfer of a group, e.g. a methyl group, glycosyl group, acyl group, phosphorus-containing, or other groups, from one compound (generally regarded as the donor) to another compound (generally regarded as the acceptor). Transferase is the systematic name for any enzyme of EC class 2." [ISBN:0198506732]
CsaV3_3G002990.1	GO:0016757	def: "Catalysis of the transfer of a glycosyl group from one compound (donor) to another (acceptor)." [GOC:jl, ISBN:0198506732]
CsaV3_3G002990.1	GO:0016763	def: "Catalysis of the transfer of a pentosyl group from one compound (donor) to another (acceptor)." [GOC:jl]
CsaV3_3G002990.1	GO:0017144	#N/A
CsaV3_3G002990.1	GO:0018130	def: "The chemical reactions and pathways resulting in the formation of heterocyclic compounds, those with a cyclic molecular structure and at least two different atoms in the ring (or rings)." [ISBN:0198547684]
CsaV3_3G002990.1	GO:0019438	def: "The chemical reactions and pathways resulting in the formation of aromatic compounds, any substance containing an aromatic carbon ring." [GOC:ai]
CsaV3_3G002990.1	GO:0019637	def: "The chemical reactions and pathways involving organophosphates, any phosphate-containing organic compound." [ISBN:0198506732]
CsaV3_3G002990.1	GO:0019693	def: "The chemical reactions and pathways involving ribose phosphate, any phosphorylated ribose sugar." [GOC:ai]
CsaV3_3G002990.1	GO:0032261	def: "Any process which produces a purine nucleotide from derivatives of it, without de novo synthesis." [GOC:jp]
CsaV3_3G002990.1	GO:0034641	def: "The chemical reactions and pathways involving various organic and inorganic nitrogenous compounds, as carried out by individual cells." [GOC:mah]
CsaV3_3G002990.1	GO:0034654	def: "The chemical reactions and pathways resulting in the formation of nucleobases, nucleosides, nucleotides and nucleic acids." [GOC:mah]
CsaV3_3G002990.1	GO:0034754	def: "The chemical reactions and pathways involving any hormone, naturally occurring substances secreted by specialized cells that affects the metabolism or behavior of other cells possessing functional receptors for the hormone, as carried out by individual cells." [GOC:mah]
CsaV3_3G002990.1	GO:0042445	def: "The chemical reactions and pathways involving any hormone, naturally occurring substances secreted by specialized cells that affects the metabolism or behavior of other cells possessing functional receptors for the hormone." [GOC:jl]
CsaV3_3G002990.1	GO:0043094	def: "Any process which produces a useful metabolic compound from derivatives of it without de novo synthesis, as carried out by individual cells." [GOC:mlg]
CsaV3_3G002990.1	GO:0043101	def: "Any process that generates a purine-containing compound, any nucleobase, nucleoside, nucleotide or nucleic acid that contains a purine base, from derivatives of them without de novo synthesis." [GOC:jl]
CsaV3_3G002990.1	GO:0043173	def: "Any process which produces a nucleotide, a compound consisting of a nucleoside that is esterified with (ortho)phosphate or an oligophosphate at any hydroxyl group on the glycose moiety, from derivatives of it without de novo synthesis." [GOC:jl]
CsaV3_3G002990.1	GO:0043226	def: "Organized structure of distinctive morphology and function. Includes the nucleus, mitochondria, plastids, vacuoles, vesicles, ribosomes and the cytoskeleton, and prokaryotic structures such as anammoxosomes and pirellulosomes. Excludes the plasma membrane." [GOC:go_curators]
CsaV3_3G002990.1	GO:0043227	def: "Organized structure of distinctive morphology and function, bounded by a single or double lipid bilayer membrane. Includes the nucleus, mitochondria, plastids, vacuoles, and vesicles. Excludes the plasma membrane." [GOC:go_curators]
CsaV3_3G002990.1	GO:0043229	def: "Organized structure of distinctive morphology and function, occurring within the cell. Includes the nucleus, mitochondria, plastids, vacuoles, vesicles, ribosomes and the cytoskeleton. Excludes the plasma membrane." [GOC:go_curators]
CsaV3_3G002990.1	GO:0043231	def: "Organized structure of distinctive morphology and function, bounded by a single or double lipid bilayer membrane and occurring within the cell. Includes the nucleus, mitochondria, plastids, vacuoles, and vesicles. Excludes the plasma membrane." [GOC:go_curators]
CsaV3_3G002990.1	GO:0044209	def: "The chemical reactions and pathways resulting in the formation of adenosine monophosphate (AMP) from derivatives of it (either adenine, ADP or adenosine 3',5'-bisphosphate) without de novo synthesis." [GOC:ecd, GOC:jl, PMID:8917457, PMID:9864350]
CsaV3_3G002990.1	GO:0044237	def: "The chemical reactions and pathways by which individual cells transform chemical substances." [GOC:go_curators]
CsaV3_3G002990.1	GO:0044238	def: "The chemical reactions and pathways involving those compounds which are formed as a part of the normal anabolic and catabolic processes. These processes take place in most, if not all, cells of the organism." [GOC:go_curators, http://www.metacyc.org]
CsaV3_3G002990.1	GO:0044249	def: "The chemical reactions and pathways resulting in the formation of substances, carried out by individual cells." [GOC:jl]
CsaV3_3G002990.1	GO:0044271	def: "The chemical reactions and pathways resulting in the formation of organic and inorganic nitrogenous compounds." [GOC:jl, ISBN:0198506732]
CsaV3_3G002990.1	GO:0044281	def: "The chemical reactions and pathways involving small molecules, any low molecular weight, monomeric, non-encoded molecule." [GOC:curators, GOC:pde, GOC:vw]
CsaV3_3G002990.1	GO:0044424	def: "OBSOLETE. Any constituent part of the living contents of a cell; the matter contained within (but not including) the plasma membrane, usually taken to exclude large vacuoles and masses of secretory or ingested material. In eukaryotes it includes the nucleus and cytoplasm." [GOC:jl]
CsaV3_3G002990.1	GO:0044444	def: "OBSOLETE. Any constituent part of the cytoplasm, all of the contents of a cell excluding the plasma membrane and nucleus, but including other subcellular structures." [GOC:jl]
CsaV3_3G002990.1	GO:0044464	def: "OBSOLETE. Any constituent part of a cell, the basic structural and functional unit of all organisms." [GOC:jl]
CsaV3_3G002990.1	GO:0046033	def: "The chemical reactions and pathways involving AMP, adenosine monophosphate." [GOC:go_curators]
CsaV3_3G002990.1	GO:0046390	def: "The chemical reactions and pathways resulting in the formation of ribose phosphate, any phosphorylated ribose sugar." [GOC:ai]
CsaV3_3G002990.1	GO:0046483	def: "The chemical reactions and pathways involving heterocyclic compounds, those with a cyclic molecular structure and at least two different atoms in the ring (or rings)." [ISBN:0198506732]
CsaV3_3G002990.1	GO:0055086	def: "The cellular chemical reactions and pathways involving a nucleobase-containing small molecule: a nucleobase, a nucleoside, or a nucleotide." [GOC:vw]
CsaV3_3G002990.1	GO:0065007	def: "Any process that modulates a measurable attribute of any biological process, quality or function." [GOC:dph, GOC:isa_complete, GOC:mah, GOC:pr, GOC:vw]
CsaV3_3G002990.1	GO:0065008	def: "Any process that modulates a qualitative or quantitative trait of a biological quality. A biological quality is a measurable attribute of an organism or part of an organism, such as size, mass, shape, color, etc." [GOC:dph, GOC:isa_complete, GOC:mah, GOC:pr, GOC:vw]
CsaV3_3G002990.1	GO:0071704	def: "The chemical reactions and pathways involving an organic substance, any molecular entity containing carbon." [GOC:mah]
CsaV3_3G002990.1	GO:0072521	def: "The chemical reactions and pathways involving a purine-containing compound, i.e. any compound that contains purine or a formal derivative thereof." [GOC:mah]
CsaV3_3G002990.1	GO:0072522	def: "The chemical reactions and pathways resulting in the formation of a purine-containing compound, i.e. any compound that contains purine or a formal derivative thereof." [GOC:mah]
CsaV3_3G002990.1	GO:0090407	def: "The chemical reactions and pathways resulting in the biosynthesis of deoxyribose phosphate, the phosphorylated sugar 2-deoxy-erythro-pentose." [GOC:chem_mtg]
CsaV3_3G002990.1	GO:1901135	def: "The chemical reactions and pathways involving carbohydrate derivative." [GOC:TermGenie]
CsaV3_3G002990.1	GO:1901137	def: "The chemical reactions and pathways resulting in the formation of carbohydrate derivative." [GOC:TermGenie]
CsaV3_3G002990.1	GO:1901293	def: "The chemical reactions and pathways resulting in the formation of a nucleoside phosphate." [GOC:TermGenie]
CsaV3_3G002990.1	GO:1901360	def: "The chemical reactions and pathways involving organic cyclic compound." [GOC:TermGenie]
CsaV3_3G002990.1	GO:1901362	def: "The chemical reactions and pathways resulting in the formation of organic cyclic compound." [GOC:TermGenie]
CsaV3_3G002990.1	GO:1901564	def: "The chemical reactions and pathways involving organonitrogen compound." [GOC:pr, GOC:TermGenie]
CsaV3_3G002990.1	GO:1901566	def: "The chemical reactions and pathways resulting in the formation of organonitrogen compound." [GOC:pr, GOC:TermGenie]
CsaV3_3G002990.1	GO:1901576	def: "The chemical reactions and pathways resulting in the formation of an organic substance, any molecular entity containing carbon." [GOC:pr, GOC:TermGenie]
CsaV3_3G003000.1	GO:0005575	def: "A location, relative to cellular compartments and structures, occupied by a macromolecular machine when it carries out a molecular function. There are two ways in which the gene ontology describes locations of gene products: (1) relative to cellular structures (e.g., cytoplasmic side of plasma membrane) or compartments (e.g., mitochondrion), and (2) the stable macromolecular complexes of wh…
CsaV3_3G003000.1	GO:0005623	def: "OBSOLETE. The basic structural and functional unit of all organisms. Includes the plasma membrane and any external encapsulating structures such as the cell wall and cell envelope." [GOC:go_curators]
CsaV3_3G003000.1	GO:0005886	def: "The membrane surrounding a cell that separates the cell from its external environment. It consists of a phospholipid bilayer and associated proteins." [ISBN:0716731363]
CsaV3_3G003000.1	GO:0006950	def: "Any process that results in a change in state or activity of a cell or an organism (in terms of movement, secretion, enzyme production, gene expression, etc.) as a result of a disturbance in organismal or cellular homeostasis, usually, but not necessarily, exogenous (e.g. temperature, humidity, ionizing radiation)." [GOC:mah]
CsaV3_3G003000.1	GO:0006970	def: "Any process that results in a change in state or activity of a cell or an organism (in terms of movement, secretion, enzyme production, gene expression, etc.) as a result of a stimulus indicating an increase or decrease in the concentration of solutes outside the organism or cell." [GOC:jl]
CsaV3_3G003000.1	GO:0008150	def: "A biological process represents a specific objective that the organism is genetically programmed to achieve. Biological processes are often described by their outcome or ending state, e.g., the biological process of cell division results in the creation of two daughter cells (a divided cell) from a single parent cell. A biological process is accomplished by a particular set of molecular fun…
CsaV3_3G003000.1	GO:0009628	def: "Any process that results in a change in state or activity of a cell or an organism (in terms of movement, secretion, enzyme production, gene expression, etc.) as a result of an abiotic (not derived from living organisms) stimulus." [GOC:hb]
CsaV3_3G003000.1	GO:0009787	def: "Any process that modulates the frequency, rate or extent of abscisic acid (ABA) signaling." [GOC:lr]
CsaV3_3G003000.1	GO:0009966	def: "Any process that modulates the frequency, rate or extent of signal transduction." [GOC:sm]
CsaV3_3G003000.1	GO:0009987	def: "Any process that is carried out at the cellular level, but not necessarily restricted to a single cell. For example, cell communication occurs among more than one cell, but occurs at the cellular level." [GOC:go_curators, GOC:isa_complete]
CsaV3_3G003000.1	GO:0010646	def: "Any process that modulates the frequency, rate or extent of cell communication. Cell communication is the process that mediates interactions between a cell and its surroundings. Encompasses interactions such as signaling or attachment between one cell and another cell, between a cell and an extracellular matrix, or between a cell and any other aspect of its environment." [GOC:dph, GOC:tb]
CsaV3_3G003000.1	GO:0010928	def: "Any process that modulates the rate, frequency or extent of auxin mediated signaling pathway. Auxin mediated signaling pathway is the series of molecular signals generated in response to detection of auxin." [GOC:dph, GOC:tb]
CsaV3_3G003000.1	GO:0016020	def: "A lipid bilayer along with all the proteins and protein complexes embedded in it an attached to it." [GOC:dos, GOC:mah, ISBN:0815316194]
CsaV3_3G003000.1	GO:0023051	def: "Any process that modulates the frequency, rate or extent of a signaling process." [GOC:mtg_signal]
CsaV3_3G003000.1	GO:0033554	def: "Any process that results in a change in state or activity of a cell (in terms of movement, secretion, enzyme production, gene expression, etc.) as a result of a stimulus indicating the organism is under stress. The stress is usually, but not necessarily, exogenous (e.g. temperature, humidity, ionizing radiation)." [GOC:mah]
CsaV3_3G003000.1	GO:0044464	def: "OBSOLETE. Any constituent part of a cell, the basic structural and functional unit of all organisms." [GOC:jl]
CsaV3_3G003000.1	GO:0048580	def: "Any process that modulates the frequency, rate or extent of post-embryonic development. Post-embryonic development is defined as the process whose specific outcome is the progression of the organism over time, from the completion of embryonic development to the mature structure." [GOC:jid]
CsaV3_3G003000.1	GO:0048583	def: "Any process that modulates the frequency, rate or extent of a response to a stimulus. Response to stimulus is a change in state or activity of a cell or an organism (in terms of movement, secretion, enzyme production, gene expression, etc.) as a result of a stimulus." [GOC:jid]
CsaV3_3G003000.1	GO:0050789	def: "Any process that modulates the frequency, rate or extent of a biological process. Biological processes are regulated by many means; examples include the control of gene expression, protein modification or interaction with a protein or substrate molecule." [GOC:ai, GOC:go_curators]
CsaV3_3G003000.1	GO:0050793	def: "Any process that modulates the frequency, rate or extent of development, the biological process whose specific outcome is the progression of a multicellular organism over time from an initial condition (e.g. a zygote, or a young adult) to a later condition (e.g. a multicellular animal or an aged adult)." [GOC:go_curators]
CsaV3_3G003000.1	GO:0050794	def: "Any process that modulates the frequency, rate or extent of a cellular process, any of those that are carried out at the cellular level, but are not necessarily restricted to a single cell. For example, cell communication occurs among more than one cell, but occurs at the cellular level." [GOC:go_curators]
CsaV3_3G003000.1	GO:0050896	def: "Any process that results in a change in state or activity of a cell or an organism (in terms of movement, secretion, enzyme production, gene expression, etc.) as a result of a stimulus. The process begins with detection of the stimulus and ends with a change in state or activity or the cell or organism." [GOC:ai, GOC:bf]
CsaV3_3G003000.1	GO:0051239	def: "Any process that modulates the frequency, rate or extent of a multicellular organismal process, the processes pertinent to the function of a multicellular organism above the cellular level; includes the integrated processes of tissues and organs." [GOC:ai, GOC:dph, GOC:tb]
CsaV3_3G003000.1	GO:0051716	def: "Any process that results in a change in state or activity of a cell (in terms of movement, secretion, enzyme production, gene expression, etc.) as a result of a stimulus. The process begins with detection of the stimulus by a cell and ends with a change in state or activity or the cell." [GOC:bf, GOC:jl]
CsaV3_3G003000.1	GO:0065007	def: "Any process that modulates a measurable attribute of any biological process, quality or function." [GOC:dph, GOC:isa_complete, GOC:mah, GOC:pr, GOC:vw]
CsaV3_3G003000.1	GO:0071214	def: "Any process that results in a change in state or activity of a cell (in terms of movement, secretion, enzyme production, gene expression, etc.) as a result of an abiotic (non-living) stimulus." [GOC:mah]
CsaV3_3G003000.1	GO:0071470	def: "Any process that results in a change in state or activity of a cell (in terms of movement, secretion, enzyme production, gene expression, etc.) as a result of a stimulus indicating an increase or decrease in the concentration of solutes outside the organism or cell." [GOC:mah]
CsaV3_3G003000.1	GO:0071944	def: "The part of a cell encompassing the cell cortex, the plasma membrane, and any external encapsulating structures." [GOC:mah]
CsaV3_3G003000.1	GO:0104004	def: "Any process that results in a change in state or activity of a cell (in terms of movement, secretion, enzyme production, gene expression, etc.) as a result of an environmental stimulus." [GOC:dos]
CsaV3_3G003000.1	GO:1901419	def: "Any process that modulates the frequency, rate or extent of response to alcohol." [GOC:mengo_curators, GOC:TermGenie]
CsaV3_3G003000.1	GO:1905957	def: "Any process that modulates the frequency, rate or extent of cellular response to alcohol." [GO_REF:0000058, GOC:TermGenie, PMID:26434723]
CsaV3_3G003000.1	GO:2000026	def: "Any process that modulates the frequency, rate or extent of multicellular organismal development." [GOC:obol]
CsaV3_3G003000.1	GO:2000028	def: "Any process that modulates the frequency, rate or extent of photoperiodism, flowering." [GOC:obol]
CsaV3_3G003000.1	GO:2000241	def: "Any process that modulates the frequency, rate or extent of reproductive process." [GOC:mah]
CsaV3_3G003010.1	GO:0003674	def: "A molecular process that can be carried out by the action of a single macromolecular machine, usually via direct physical interactions with other molecular entities. Function in this sense denotes an action, or activity, that a gene product (or a complex) performs. These actions are described from two distinct but related perspectives: (1) biochemical activity, and (2) role as a component i…
CsaV3_3G003010.1	GO:0003824	def: "Catalysis of a biochemical reaction at physiological temperatures. In biologically catalyzed reactions, the reactants are known as substrates, and the catalysts are naturally occurring macromolecular substances known as enzymes. Enzymes possess specific binding sites for substrates, and are usually composed wholly or largely of protein, but RNA that has catalytic activity (ribozyme) is ofte…
CsaV3_3G003010.1	GO:0004497	def: "Catalysis of the incorporation of one atom from molecular oxygen into a compound and the reduction of the other atom of oxygen to water." [ISBN:0198506732]
CsaV3_3G003010.1	GO:0008150	def: "A biological process represents a specific objective that the organism is genetically programmed to achieve. Biological processes are often described by their outcome or ending state, e.g., the biological process of cell division results in the creation of two daughter cells (a divided cell) from a single parent cell. A biological process is accomplished by a particular set of molecular fun…
CsaV3_3G003010.1	GO:0008152	def: "The chemical reactions and pathways, including anabolism and catabolism, by which living organisms transform chemical substances. Metabolic processes typically transform small molecules, but also include macromolecular processes such as DNA repair and replication, and protein synthesis and degradation." [GOC:go_curators, ISBN:0198547684]
CsaV3_3G003010.1	GO:0016491	def: "Catalysis of an oxidation-reduction (redox) reaction, a reversible chemical reaction in which the oxidation state of an atom or atoms within a molecule is altered. One substrate acts as a hydrogen or electron donor and becomes oxidized, while the other acts as hydrogen or electron acceptor and becomes reduced." [GOC:go_curators]
CsaV3_3G003010.1	GO:0055114	def: "OBSOLETE. A metabolic process that results in the removal or addition of one or more electrons to or from a substance, with or without the concomitant removal or addition of a proton or protons." [GOC:dhl, GOC:ecd, GOC:jh2, GOC:jid, GOC:mlg, GOC:rph]
CsaV3_3G003030.1	GO:0000287	def: "Binding to a magnesium (Mg) ion." [GOC:ai]
CsaV3_3G003030.1	GO:0003674	def: "A molecular process that can be carried out by the action of a single macromolecular machine, usually via direct physical interactions with other molecular entities. Function in this sense denotes an action, or activity, that a gene product (or a complex) performs. These actions are described from two distinct but related perspectives: (1) biochemical activity, and (2) role as a component i…
CsaV3_3G003030.1	GO:0003824	def: "Catalysis of a biochemical reaction at physiological temperatures. In biologically catalyzed reactions, the reactants are known as substrates, and the catalysts are naturally occurring macromolecular substances known as enzymes. Enzymes possess specific binding sites for substrates, and are usually composed wholly or largely of protein, but RNA that has catalytic activity (ribozyme) is ofte…
CsaV3_3G003030.1	GO:0004805	def: "Catalysis of the reaction: trehalose 6-phosphate + H2O = trehalose + phosphate." [EC:3.1.3.12]
CsaV3_3G003030.1	GO:0005488	def: "The selective, non-covalent, often stoichiometric, interaction of a molecule with one or more specific sites on another molecule." [GOC:ceb, GOC:mah, ISBN:0198506732]
CsaV3_3G003030.1	GO:0005575	def: "A location, relative to cellular compartments and structures, occupied by a macromolecular machine when it carries out a molecular function. There are two ways in which the gene ontology describes locations of gene products: (1) relative to cellular structures (e.g., cytoplasmic side of plasma membrane) or compartments (e.g., mitochondrion), and (2) the stable macromolecular complexes of wh…
CsaV3_3G003030.1	GO:0005622	def: "A component of a cell contained within (but not including) the plasma membrane. In eukaryotes it includes the nucleus and cytoplasm." [ISBN:0198506732]
CsaV3_3G003030.1	GO:0005623	def: "OBSOLETE. The basic structural and functional unit of all organisms. Includes the plasma membrane and any external encapsulating structures such as the cell wall and cell envelope." [GOC:go_curators]
CsaV3_3G003030.1	GO:0005737	def: "The contents of a cell excluding the plasma membrane and nucleus, but including other subcellular structures." [ISBN:0198547684]
CsaV3_3G003030.1	GO:0005829	def: "The part of the cytoplasm that does not contain organelles but which does contain other particulate matter, such as protein complexes." [GOC:hjd, GOC:jl]
CsaV3_3G003030.1	GO:0005886	def: "The membrane surrounding a cell that separates the cell from its external environment. It consists of a phospholipid bilayer and associated proteins." [ISBN:0716731363]
CsaV3_3G003030.1	GO:0005975	def: "The chemical reactions and pathways involving carbohydrates, any of a group of organic compounds based of the general formula Cx(H2O)y. Includes the formation of carbohydrate derivatives by the addition of a carbohydrate residue to another molecule." [GOC:mah, ISBN:0198506732]
CsaV3_3G003030.1	GO:0005984	def: "The chemical reactions and pathways involving any disaccharide, sugars composed of two monosaccharide units." [GOC:jl, ISBN:0192800981]
CsaV3_3G003030.1	GO:0005991	def: "The chemical reactions and pathways involving trehalose, a disaccharide isomeric with sucrose and obtained from certain lichens and fungi." [GOC:jl, ISBN:0028623819]
CsaV3_3G003030.1	GO:0005992	def: "The chemical reactions and pathways resulting in the formation of trehalose, a disaccharide isomeric with sucrose and obtained from certain lichens and fungi." [GOC:jl, ISBN:0028623819]
CsaV3_3G003030.1	GO:0006793	def: "The chemical reactions and pathways involving the nonmetallic element phosphorus or compounds that contain phosphorus, usually in the form of a phosphate group (PO4)." [GOC:ai]
CsaV3_3G003030.1	GO:0006796	def: "The chemical reactions and pathways involving the phosphate group, the anion or salt of any phosphoric acid." [GOC:ai]
CsaV3_3G003030.1	GO:0008150	def: "A biological process represents a specific objective that the organism is genetically programmed to achieve. Biological processes are often described by their outcome or ending state, e.g., the biological process of cell division results in the creation of two daughter cells (a divided cell) from a single parent cell. A biological process is accomplished by a particular set of molecular fun…
CsaV3_3G003030.1	GO:0008152	def: "The chemical reactions and pathways, including anabolism and catabolism, by which living organisms transform chemical substances. Metabolic processes typically transform small molecules, but also include macromolecular processes such as DNA repair and replication, and protein synthesis and degradation." [GOC:go_curators, ISBN:0198547684]
CsaV3_3G003030.1	GO:0009058	def: "The chemical reactions and pathways resulting in the formation of substances; typically the energy-requiring part of metabolism in which simpler substances are transformed into more complex ones." [GOC:curators, ISBN:0198547684]
CsaV3_3G003030.1	GO:0009311	def: "The chemical reactions and pathways involving oligosaccharides, molecules with between two and (about) 20 monosaccharide residues connected by glycosidic linkages." [ISBN:0198506732]
CsaV3_3G003030.1	GO:0009312	def: "The chemical reactions and pathways resulting in the formation of oligosaccharides, molecules with between two and (about) 20 monosaccharide residues connected by glycosidic linkages." [ISBN:0198506732]
CsaV3_3G003030.1	GO:0009987	def: "Any process that is carried out at the cellular level, but not necessarily restricted to a single cell. For example, cell communication occurs among more than one cell, but occurs at the cellular level." [GOC:go_curators, GOC:isa_complete]
CsaV3_3G003030.1	GO:0016020	def: "A lipid bilayer along with all the proteins and protein complexes embedded in it an attached to it." [GOC:dos, GOC:mah, ISBN:0815316194]
CsaV3_3G003030.1	GO:0016051	def: "The chemical reactions and pathways resulting in the formation of carbohydrates, any of a group of organic compounds based of the general formula Cx(H2O)y." [ISBN:0198506732]
CsaV3_3G003030.1	GO:0016311	def: "The process of removing one or more phosphoric (ester or anhydride) residues from a molecule." [ISBN:0198506732]
CsaV3_3G003030.1	GO:0016787	def: "Catalysis of the hydrolysis of various bonds, e.g. C-O, C-N, C-C, phosphoric anhydride bonds, etc. Hydrolase is the systematic name for any enzyme of EC class 3." [ISBN:0198506732]
CsaV3_3G003030.1	GO:0016788	def: "Catalysis of the hydrolysis of any ester bond." [GOC:jl]
CsaV3_3G003030.1	GO:0016791	def: "Catalysis of the hydrolysis of phosphoric monoesters, releasing inorganic phosphate." [GOC:curators, GOC:pg]
CsaV3_3G003030.1	GO:0019203	def: "Catalysis of the reaction: carbohydrate phosphate + H2O = carbohydrate + phosphate." [GOC:mah]
CsaV3_3G003030.1	GO:0034637	def: "The chemical reactions and pathways resulting in the formation of carbohydrates, any of a group of organic compounds based of the general formula Cx(H2O)y, carried out by individual cells." [GOC:mah]
CsaV3_3G003030.1	GO:0040007	def: "The increase in size or mass of an entire organism, a part of an organism or a cell." [GOC:bf, GOC:ma]
CsaV3_3G003030.1	GO:0042578	def: "Catalysis of the reaction: RPO-R' + H2O = RPOOH + R'H. This reaction is the hydrolysis of any phosphoric ester bond, any ester formed from orthophosphoric acid, O=P(OH)3." [GOC:jl]
CsaV3_3G003030.1	GO:0043167	def: "Binding to an ion, a charged atoms or groups of atoms." [GOC:jl]
CsaV3_3G003030.1	GO:0043169	def: "Binding to a cation, a charged atom or group of atoms with a net positive charge." [GOC:jl]
CsaV3_3G003030.1	GO:0044237	def: "The chemical reactions and pathways by which individual cells transform chemical substances." [GOC:go_curators]
CsaV3_3G003030.1	GO:0044238	def: "The chemical reactions and pathways involving those compounds which are formed as a part of the normal anabolic and catabolic processes. These processes take place in most, if not all, cells of the organism." [GOC:go_curators, http://www.metacyc.org]
CsaV3_3G003030.1	GO:0044249	def: "The chemical reactions and pathways resulting in the formation of substances, carried out by individual cells." [GOC:jl]
CsaV3_3G003030.1	GO:0044262	def: "The chemical reactions and pathways involving carbohydrates, any of a group of organic compounds based of the general formula Cx(H2O)y, as carried out by individual cells." [GOC:jl]
CsaV3_3G003030.1	GO:0044424	def: "OBSOLETE. Any constituent part of the living contents of a cell; the matter contained within (but not including) the plasma membrane, usually taken to exclude large vacuoles and masses of secretory or ingested material. In eukaryotes it includes the nucleus and cytoplasm." [GOC:jl]
CsaV3_3G003030.1	GO:0044444	def: "OBSOLETE. Any constituent part of the cytoplasm, all of the contents of a cell excluding the plasma membrane and nucleus, but including other subcellular structures." [GOC:jl]
CsaV3_3G003030.1	GO:0044464	def: "OBSOLETE. Any constituent part of a cell, the basic structural and functional unit of all organisms." [GOC:jl]
CsaV3_3G003030.1	GO:0046351	def: "The chemical reactions and pathways resulting in the formation of disaccharides, sugars composed of two monosaccharide units." [GOC:ai]
CsaV3_3G003030.1	GO:0046872	def: "Binding to a metal ion." [GOC:ai]
CsaV3_3G003030.1	GO:0071704	def: "The chemical reactions and pathways involving an organic substance, any molecular entity containing carbon." [GOC:mah]
CsaV3_3G003030.1	GO:0071944	def: "The part of a cell encompassing the cell cortex, the plasma membrane, and any external encapsulating structures." [GOC:mah]
CsaV3_3G003030.1	GO:1901576	def: "The chemical reactions and pathways resulting in the formation of an organic substance, any molecular entity containing carbon." [GOC:pr, GOC:TermGenie]
CsaV3_3G003050.1	GO:0003674	def: "A molecular process that can be carried out by the action of a single macromolecular machine, usually via direct physical interactions with other molecular entities. Function in this sense denotes an action, or activity, that a gene product (or a complex) performs. These actions are described from two distinct but related perspectives: (1) biochemical activity, and (2) role as a component i…
CsaV3_3G003050.1	GO:0003676	def: "Binding to a nucleic acid." [GOC:jl]
CsaV3_3G003050.1	GO:0003677	def: "Any molecular function by which a gene product interacts selectively and non-covalently with DNA (deoxyribonucleic acid)." [GOC:dph, GOC:jl, GOC:tb, GOC:vw]
CsaV3_3G003050.1	GO:0003700	def: "A transcription regulator activity that modulates transcription of gene sets via selective and non-covalent binding to a specific double-stranded genomic DNA sequence (sometimes referred to as a motif) within a cis-regulatory region. Regulatory regions include promoters (proximal and distal) and enhancers. Genes are transcriptional units, and include bacterial operons." [GOC:txnOH-2018]
CsaV3_3G003050.1	GO:0005488	def: "The selective, non-covalent, often stoichiometric, interaction of a molecule with one or more specific sites on another molecule." [GOC:ceb, GOC:mah, ISBN:0198506732]
CsaV3_3G003050.1	GO:0006355	def: "Any process that modulates the frequency, rate or extent of cellular DNA-templated transcription." [GOC:go_curators, GOC:txnOH]
CsaV3_3G003050.1	GO:0008150	def: "A biological process represents a specific objective that the organism is genetically programmed to achieve. Biological processes are often described by their outcome or ending state, e.g., the biological process of cell division results in the creation of two daughter cells (a divided cell) from a single parent cell. A biological process is accomplished by a particular set of molecular fun…
CsaV3_3G003050.1	GO:0009888	def: "The process whose specific outcome is the progression of a tissue over time, from its formation to the mature structure." [ISBN:0471245208]
CsaV3_3G003050.1	GO:0009889	def: "Any process that modulates the frequency, rate or extent of the chemical reactions and pathways resulting in the formation of substances." [GOC:go_curators]
CsaV3_3G003050.1	GO:0009987	def: "Any process that is carried out at the cellular level, but not necessarily restricted to a single cell. For example, cell communication occurs among more than one cell, but occurs at the cellular level." [GOC:go_curators, GOC:isa_complete]
CsaV3_3G003050.1	GO:0010087	def: "The process whose specific outcome is the progression of phloem and/or xylem over time, from formation to the mature structure. An example of this process is found in Arabidopsis thaliana." [GOC:mtg_sensu, GOC:tb]
CsaV3_3G003050.1	GO:0010089	def: "The formation of the principal water-conducting tissue of a vascular plant." [GOC:tb, ISBN:0471245208]
CsaV3_3G003050.1	GO:0010468	def: "Any process that modulates the frequency, rate or extent of gene expression. Gene expression is the process in which a gene's coding sequence is converted into a mature gene product (protein or RNA)." [GOC:txnOH-2018]
CsaV3_3G003050.1	GO:0010556	def: "Any process that modulates the rate, frequency or extent of the chemical reactions and pathways resulting in the formation of a macromolecule, any molecule of high relative molecular mass, the structure of which essentially comprises the multiple repetition of units derived, actually or conceptually, from molecules of low relative molecular mass." [GOC:dph, GOC:tb]
CsaV3_3G003050.1	GO:0019219	def: "Any cellular process that modulates the frequency, rate or extent of the chemical reactions and pathways involving nucleobases, nucleosides, nucleotides and nucleic acids." [GOC:go_curators]
CsaV3_3G003050.1	GO:0019222	def: "Any process that modulates the frequency, rate or extent of the chemical reactions and pathways within a cell or an organism." [GOC:go_curators]
CsaV3_3G003050.1	GO:0030154	def: "The process in which relatively unspecialized cells, e.g. embryonic or regenerative cells, acquire specialized structural and/or functional features that characterize the cells, tissues, or organs of the mature organism or some other relatively stable phase of the organism's life history. Differentiation includes the processes involved in commitment of a cell to a specific fate and its subs…
CsaV3_3G003050.1	GO:0031323	def: "Any process that modulates the frequency, rate or extent of the chemical reactions and pathways by which individual cells transform chemical substances." [GOC:mah]
CsaV3_3G003050.1	GO:0031326	def: "Any process that modulates the frequency, rate or extent of the chemical reactions and pathways resulting in the formation of substances, carried out by individual cells." [GOC:mah]
CsaV3_3G003050.1	GO:0032502	def: "A biological process whose specific outcome is the progression of an integrated living unit: an anatomical structure (which may be a subcellular structure, cell, tissue, or organ), or organism over time from an initial condition to a later condition." [GOC:isa_complete]
CsaV3_3G003050.1	GO:0043565	def: "Binding to DNA of a specific nucleotide composition, e.g. GC-rich DNA binding, or with a specific sequence motif or type of DNA e.g. promotor binding or rDNA binding." [GOC:jl]
CsaV3_3G003050.1	GO:0044087	def: "Any process that modulates the frequency, rate or extent of cellular component biogenesis, a process that results in the biosynthesis of constituent macromolecules, assembly, and arrangement of constituent parts of a cellular component." [GOC:jl]
CsaV3_3G003050.1	GO:0044089	def: "Any process that activates or increases the frequency, rate or extent of cellular component biogenesis, a process that results in the biosynthesis of constituent macromolecules, assembly, and arrangement of constituent parts of a cellular component." [GOC:jl]
CsaV3_3G003050.1	GO:0048518	def: "Any process that activates or increases the frequency, rate or extent of a biological process. Biological processes are regulated by many means; examples include the control of gene expression, protein modification or interaction with a protein or substrate molecule." [GOC:jid]
CsaV3_3G003050.1	GO:0048522	def: "Any process that activates or increases the frequency, rate or extent of a cellular process, any of those that are carried out at the cellular level, but are not necessarily restricted to a single cell. For example, cell communication occurs among more than one cell, but occurs at the cellular level." [GOC:jid]
CsaV3_3G003050.1	GO:0048759	def: "The process in which a relatively unspecialized cell acquires specialized features of a vessel member cell. A vessel member cell is one of the components of a vessel in the xylem. It is a dead cell with the wall between adjacent members being variously perforated and the walls that persist variously thickened." [GOC:jid, PO:0002003]
CsaV3_3G003050.1	GO:0048856	def: "The biological process whose specific outcome is the progression of an anatomical structure from an initial condition to its mature state. This process begins with the formation of the structure and ends with the mature structure, whatever form that may be including its natural destruction. An anatomical structure is any biological entity that occupies space and is distinguished from its su…
CsaV3_3G003050.1	GO:0048869	def: "A biological process whose specific outcome is the progression of a cell over time from an initial condition to a later condition." [GOC:isa_complete]
CsaV3_3G003050.1	GO:0050789	def: "Any process that modulates the frequency, rate or extent of a biological process. Biological processes are regulated by many means; examples include the control of gene expression, protein modification or interaction with a protein or substrate molecule." [GOC:ai, GOC:go_curators]
CsaV3_3G003050.1	GO:0050794	def: "Any process that modulates the frequency, rate or extent of a cellular process, any of those that are carried out at the cellular level, but are not necessarily restricted to a single cell. For example, cell communication occurs among more than one cell, but occurs at the cellular level." [GOC:go_curators]
CsaV3_3G003050.1	GO:0051171	def: "Any process that modulates the frequency, rate or extent of the chemical reactions and pathways involving nitrogen or nitrogenous compounds." [GOC:ai, GOC:tb]
CsaV3_3G003050.1	GO:0051252	def: "Any process that modulates the frequency, rate or extent of the chemical reactions and pathways involving RNA." [GOC:ai]
CsaV3_3G003050.1	GO:0060255	def: "Any process that modulates the frequency, rate or extent of the chemical reactions and pathways involving macromolecules, any molecule of high relative molecular mass, the structure of which essentially comprises the multiple repetition of units derived, actually or conceptually, from molecules of low relative molecular mass." [GOC:dph, GOC:tb]
CsaV3_3G003050.1	GO:0065007	def: "Any process that modulates a measurable attribute of any biological process, quality or function." [GOC:dph, GOC:isa_complete, GOC:mah, GOC:pr, GOC:vw]
CsaV3_3G003050.1	GO:0080090	def: "Any process that modulates the frequency, rate or extent of the chemical reactions and pathways within a cell or an organism involving those compounds formed as a part of the normal anabolic and catabolic processes. These processes take place in most, if not all, cells of the organism." [PMID:19211694]
CsaV3_3G003050.1	GO:0097159	def: "Binding to an organic cyclic compound, any molecular entity that contains carbon arranged in a cyclic molecular structure." [GOC:sjw, PMID:7583672]
CsaV3_3G003050.1	GO:0140110	def: "A molecular function that controls the rate, timing and/or magnitude of gene transcription. The function of transcriptional regulators is to modulate gene expression at the transcription step so that they are expressed in the right cell at the right time and in the right amount throughout the life of the cell and the organism. Genes are transcriptional units, and include bacterial operons."…
CsaV3_3G003050.1	GO:1901348	def: "Any process that activates or increases the frequency, rate or extent of secondary cell wall biogenesis." [GOC:TermGenie]
CsaV3_3G003050.1	GO:1901363	def: "Binding to heterocyclic compound." [GOC:TermGenie]
CsaV3_3G003050.1	GO:1903338	def: "Any process that modulates the frequency, rate or extent of cell wall organization or biogenesis." [GO_REF:0000058, GOC:TermGenie, GOC:vw]
CsaV3_3G003050.1	GO:1903340	def: "Any process that activates or increases the frequency, rate or extent of cell wall organization or biogenesis." [GO_REF:0000058, GOC:TermGenie, GOC:vw]
CsaV3_3G003050.1	GO:1903506	def: "Any process that modulates the frequency, rate or extent of nucleic acid-templated transcription." [GO_REF:0000058, GOC:pr, GOC:TermGenie, GOC:txnOH, GOC:vw]
CsaV3_3G003050.1	GO:1905177	def: "The process in which a relatively unspecialized cell acquires the specialized features of a tracheary element." [GO_REF:0000086, GOC:TermGenie, PMID:20659276]
CsaV3_3G003050.1	GO:2000112	def: "Any process that modulates the frequency, rate or extent of cellular macromolecule biosynthetic process." [GOC:obol]
CsaV3_3G003050.1	GO:2000652	def: "Any process that modulates the frequency, rate or extent of secondary cell wall biogenesis." [GOC:obol]
CsaV3_3G003050.1	GO:2001141	def: "Any process that modulates the frequency, rate or extent of RNA biosynthetic process." [GOC:dph]
CsaV3_3G003630.1	GO:0000418	def: "RNA polymerase IV is a multisubunit RNA polymerase complex found in the nucleus of plants and involved in accumulation of siRNAs and in DNA methylation-dependent silencing of endogenous repeated sequences. Pol IV is composed of subunits that are paralogous or identical to the 12 subunits of Pol II. The largest and second-largest subunits of Pol IV are the catalytic subunits and share simila…
CsaV3_3G003630.1	GO:0000428	def: "A protein complex that possesses DNA-directed RNA polymerase activity." [GOC:krc]
CsaV3_3G003630.1	GO:0005575	def: "A location, relative to cellular compartments and structures, occupied by a macromolecular machine when it carries out a molecular function. There are two ways in which the gene ontology describes locations of gene products: (1) relative to cellular structures (e.g., cytoplasmic side of plasma membrane) or compartments (e.g., mitochondrion), and (2) the stable macromolecular complexes of wh…
CsaV3_3G003630.1	GO:0005622	def: "A component of a cell contained within (but not including) the plasma membrane. In eukaryotes it includes the nucleus and cytoplasm." [ISBN:0198506732]
CsaV3_3G003630.1	GO:0005623	def: "OBSOLETE. The basic structural and functional unit of all organisms. Includes the plasma membrane and any external encapsulating structures such as the cell wall and cell envelope." [GOC:go_curators]
CsaV3_3G003630.1	GO:0005634	def: "A membrane-bounded organelle of eukaryotic cells in which chromosomes are housed and replicated. In most cells, the nucleus contains all of the cell's chromosomes except the organellar chromosomes, and is the site of RNA synthesis and processing. In some species, or in specialized cell types, RNA metabolism or DNA replication may be absent." [GOC:go_curators]
CsaV3_3G003630.1	GO:0005654	def: "That part of the nuclear content other than the chromosomes or the nucleolus." [GOC:ma, ISBN:0124325653]
CsaV3_3G003630.1	GO:0005666	def: "RNA polymerase III, one of three nuclear DNA-directed RNA polymerases found in all eukaryotes, is a multisubunit complex; typically it produces 5S rRNA, tRNAs and some of the small nuclear RNAs. Two large subunits comprise the most conserved portion including the catalytic site and share similarity with other eukaryotic and bacterial multisubunit RNA polymerases. The remainder of the comple…
CsaV3_3G003630.1	GO:0006139	def: "Any cellular metabolic process involving nucleobases, nucleosides, nucleotides and nucleic acids." [GOC:ai]
CsaV3_3G003630.1	GO:0006396	def: "Any process involved in the conversion of one or more primary RNA transcripts into one or more mature RNA molecules." [GOC:mah]
CsaV3_3G003630.1	GO:0006725	def: "The chemical reactions and pathways involving aromatic compounds, any organic compound characterized by one or more planar rings, each of which contains conjugated double bonds and delocalized pi electrons, as carried out by individual cells." [GOC:ai, ISBN:0198506732]
CsaV3_3G003630.1	GO:0006807	def: "The chemical reactions and pathways involving organic or inorganic compounds that contain nitrogen." [GOC:jl, ISBN:0198506732]
CsaV3_3G003630.1	GO:0008150	def: "A biological process represents a specific objective that the organism is genetically programmed to achieve. Biological processes are often described by their outcome or ending state, e.g., the biological process of cell division results in the creation of two daughter cells (a divided cell) from a single parent cell. A biological process is accomplished by a particular set of molecular fun…
CsaV3_3G003630.1	GO:0008152	def: "The chemical reactions and pathways, including anabolism and catabolism, by which living organisms transform chemical substances. Metabolic processes typically transform small molecules, but also include macromolecular processes such as DNA repair and replication, and protein synthesis and degradation." [GOC:go_curators, ISBN:0198547684]
CsaV3_3G003630.1	GO:0009892	def: "Any process that stops, prevents, or reduces the frequency, rate or extent of the chemical reactions and pathways within a cell or an organism." [GOC:go_curators]
CsaV3_3G003630.1	GO:0009987	def: "Any process that is carried out at the cellular level, but not necessarily restricted to a single cell. For example, cell communication occurs among more than one cell, but occurs at the cellular level." [GOC:go_curators, GOC:isa_complete]
CsaV3_3G003630.1	GO:0010033	def: "Any process that results in a change in state or activity of a cell or an organism (in terms of movement, secretion, enzyme production, gene expression, etc.) as a result of an organic substance stimulus." [GOC:sm, PMID:23356676]
CsaV3_3G003630.1	GO:0010467	def: "The process in which a gene's sequence is converted into a mature gene product (protein or RNA). This includes the production of an RNA transcript and its processing, translation and maturation for protein-coding genes." [GOC:txnOH-2018, PMID:25934543, PMID:31580950]
CsaV3_3G003630.1	GO:0010468	def: "Any process that modulates the frequency, rate or extent of gene expression. Gene expression is the process in which a gene's coding sequence is converted into a mature gene product (protein or RNA)." [GOC:txnOH-2018]
CsaV3_3G003630.1	GO:0010495	def: "A posttranscriptional gene silencing process in which the silencing signal originates in a tissue separate from the tissue in which the silencing takes place." [GOC:dph, GOC:tb, PMID:11590235, PMID:17785412]
CsaV3_3G003630.1	GO:0010605	def: "Any process that decreases the frequency, rate or extent of the chemical reactions and pathways involving macromolecules, any molecule of high relative molecular mass, the structure of which essentially comprises the multiple repetition of units derived, actually or conceptually, from molecules of low relative molecular mass." [GOC:dph, GOC:tb]
CsaV3_3G003630.1	GO:0010608	def: "Any process that modulates the frequency, rate or extent of gene expression after the production of an RNA transcript." [GOC:dph, GOC:tb]
CsaV3_3G003630.1	GO:0010629	def: "Any process that decreases the frequency, rate or extent of gene expression. Gene expression is the process in which a gene's coding sequence is converted into a mature gene product (protein or RNA)." [GOC:txnOH-2018]
CsaV3_3G003630.1	GO:0014070	def: "Any process that results in a change in state or activity of a cell or an organism (in terms of movement, secretion, enzyme production, gene expression, etc.) as a result of an organic cyclic compound stimulus." [GOC:ef]
CsaV3_3G003630.1	GO:0016070	def: "The cellular chemical reactions and pathways involving RNA, ribonucleic acid, one of the two main type of nucleic acid, consisting of a long, unbranched macromolecule formed from ribonucleotides joined in 3',5'-phosphodiester linkage." [ISBN:0198506732]
CsaV3_3G003630.1	GO:0016246	def: "The process in which double-stranded RNAs silence cognate genes. Involves posttranscriptional gene inactivation ('silencing') both of transgenes or dsRNA introduced into a germline, and of the host gene(s) homologous to the transgenes or dsRNA. This silencing is triggered by the introduction of transgenes or double-stranded RNA (dsRNA), and can occur through a specific decrease in the level…
CsaV3_3G003630.1	GO:0016441	def: "The inactivation of gene expression by a posttranscriptional mechanism." [GOC:mah, PMID:15020054]
CsaV3_3G003630.1	GO:0016458	def: "OBSOLETE. Any process carried out at the cellular level that results in either long-term transcriptional repression via action on chromatin structure or RNA mediated, post-transcriptional repression of gene expression." [GOC:dos, GOC:dph, GOC:jid, GOC:tb]
CsaV3_3G003630.1	GO:0019222	def: "Any process that modulates the frequency, rate or extent of the chemical reactions and pathways within a cell or an organism." [GOC:go_curators]
CsaV3_3G003630.1	GO:0030422	def: "Cleavage of double-stranded RNA to form small interfering RNA molecules (siRNAs) of 21-23 nucleotides, in the context of RNA interference." [GOC:mah, PMID:11524674]
CsaV3_3G003630.1	GO:0030880	def: "Any complex that possesses RNA polymerase activity; generally comprises a catalytic subunit and one or more additional subunits." [GOC:mah]
CsaV3_3G003630.1	GO:0031047	def: "A process in which an RNA molecule reduces expression of target genes. This can occur pre-transcriptionally by assembly of heterochromatin and prevention of transcription or co- or post-transcriptionally by targeting RNAs for degradation or by interfering with splicing or translation. This process starts once the inhibitory RNA molecule has been transcribed, and includes processing of the R…
CsaV3_3G003630.1	GO:0031050	#N/A
CsaV3_3G003630.1	GO:0031974	def: "The enclosed volume within a sealed membrane or between two sealed membranes. Encompasses the volume enclosed by the membranes of a particular organelle, e.g. endoplasmic reticulum lumen, or the space between the two lipid bilayers of a double membrane surrounding an organelle, e.g. nuclear envelope lumen." [GOC:add, GOC:mah]
CsaV3_3G003630.1	GO:0031981	def: "The volume enclosed by the nuclear inner membrane." [GOC:mah, GOC:pz]
CsaV3_3G003630.1	GO:0032991	def: "A stable assembly of two or more macromolecules, i.e. proteins, nucleic acids, carbohydrates or lipids, in which at least one component is a protein and the constituent parts function together." [GOC:dos, GOC:mah]
CsaV3_3G003630.1	GO:0034641	def: "The chemical reactions and pathways involving various organic and inorganic nitrogenous compounds, as carried out by individual cells." [GOC:mah]
CsaV3_3G003630.1	GO:0035194	def: "Any process of posttranscriptional gene inactivation (silencing) mediated by small RNA molecules that may trigger RNA (often mRNA) degradation or negatively regulate mRNA translation." [GOC:aruk, GOC:bc, GOC:mah, GOC:rl, PMID:15020054, PMID:15066275, PMID:15066283, PMID:23985560, PMID:28379604]
CsaV3_3G003630.1	GO:0040029	def: "A process that modulates the frequency, rate or extent of gene expression by remodelling of chromatin by either modifying the chromatin fiber, the nucleosomal histones, or the DNA. Once established, this regulation may be maintained over many cell divisions. It can also be heritable in the absence of the instigating signal." [PMID:10521337, PMID:11498582, PMID:22243696, PMID:34414474]
CsaV3_3G003630.1	GO:0042221	def: "Any process that results in a change in state or activity of a cell or an organism (in terms of movement, secretion, enzyme production, gene expression, etc.) as a result of a chemical stimulus." [GOC:jl]
CsaV3_3G003630.1	GO:0043170	def: "The chemical reactions and pathways involving macromolecules, any molecule of high relative molecular mass, the structure of which essentially comprises the multiple repetition of units derived, actually or conceptually, from molecules of low relative molecular mass." [GOC:mah]
CsaV3_3G003630.1	GO:0043226	def: "Organized structure of distinctive morphology and function. Includes the nucleus, mitochondria, plastids, vacuoles, vesicles, ribosomes and the cytoskeleton, and prokaryotic structures such as anammoxosomes and pirellulosomes. Excludes the plasma membrane." [GOC:go_curators]
CsaV3_3G003630.1	GO:0043227	def: "Organized structure of distinctive morphology and function, bounded by a single or double lipid bilayer membrane. Includes the nucleus, mitochondria, plastids, vacuoles, and vesicles. Excludes the plasma membrane." [GOC:go_curators]
CsaV3_3G003630.1	GO:0043229	def: "Organized structure of distinctive morphology and function, occurring within the cell. Includes the nucleus, mitochondria, plastids, vacuoles, vesicles, ribosomes and the cytoskeleton. Excludes the plasma membrane." [GOC:go_curators]
CsaV3_3G003630.1	GO:0043231	def: "Organized structure of distinctive morphology and function, bounded by a single or double lipid bilayer membrane and occurring within the cell. Includes the nucleus, mitochondria, plastids, vacuoles, and vesicles. Excludes the plasma membrane." [GOC:go_curators]
CsaV3_3G003630.1	GO:0043233	def: "The internal volume enclosed by the membranes of a particular organelle; includes the volume enclosed by a single organelle membrane, e.g. endoplasmic reticulum lumen, or the volume enclosed by the innermost of the two lipid bilayers of an organelle envelope, e.g. nuclear lumen." [GOC:jl, GOC:mah]
CsaV3_3G003630.1	GO:0043331	def: "Any process that results in a change in state or activity of a cell or an organism (in terms of movement, secretion, enzyme production, gene expression, etc.) as a result of a double-stranded RNA stimulus." [GOC:jl]
CsaV3_3G003630.1	GO:0044237	def: "The chemical reactions and pathways by which individual cells transform chemical substances." [GOC:go_curators]
CsaV3_3G003630.1	GO:0044238	def: "The chemical reactions and pathways involving those compounds which are formed as a part of the normal anabolic and catabolic processes. These processes take place in most, if not all, cells of the organism." [GOC:go_curators, http://www.metacyc.org]
CsaV3_3G003630.1	GO:0044422	def: "OBSOLETE. Any constituent part of an organelle, an organized structure of distinctive morphology and function. Includes constituent parts of the nucleus, mitochondria, plastids, vacuoles, vesicles, ribosomes and the cytoskeleton, but excludes the plasma membrane." [GOC:jl]
CsaV3_3G003630.1	GO:0044424	def: "OBSOLETE. Any constituent part of the living contents of a cell; the matter contained within (but not including) the plasma membrane, usually taken to exclude large vacuoles and masses of secretory or ingested material. In eukaryotes it includes the nucleus and cytoplasm." [GOC:jl]
CsaV3_3G003630.1	GO:0044428	def: "OBSOLETE. Any constituent part of the nucleus, a membrane-bounded organelle of eukaryotic cells in which chromosomes are housed and replicated." [GOC:jl]
CsaV3_3G003630.1	GO:0044446	def: "OBSOLETE. A constituent part of an intracellular organelle, an organized structure of distinctive morphology and function, occurring within the cell. Includes constituent parts of the nucleus, mitochondria, plastids, vacuoles, vesicles, ribosomes and the cytoskeleton but excludes the plasma membrane." [GOC:jl]
CsaV3_3G003630.1	GO:0044451	def: "OBSOLETE. Any constituent part of the nucleoplasm, that part of the nuclear content other than the chromosomes or the nucleolus." [GOC:jl]
CsaV3_3G003630.1	GO:0044464	def: "OBSOLETE. Any constituent part of a cell, the basic structural and functional unit of all organisms." [GOC:jl]
CsaV3_3G003630.1	GO:0046483	def: "The chemical reactions and pathways involving heterocyclic compounds, those with a cyclic molecular structure and at least two different atoms in the ring (or rings)." [ISBN:0198506732]
CsaV3_3G003630.1	GO:0048519	def: "Any process that stops, prevents, or reduces the frequency, rate or extent of a biological process. Biological processes are regulated by many means; examples include the control of gene expression, protein modification or interaction with a protein or substrate molecule." [GOC:jid]
CsaV3_3G003630.1	GO:0050789	def: "Any process that modulates the frequency, rate or extent of a biological process. Biological processes are regulated by many means; examples include the control of gene expression, protein modification or interaction with a protein or substrate molecule." [GOC:ai, GOC:go_curators]
CsaV3_3G003630.1	GO:0050896	def: "Any process that results in a change in state or activity of a cell or an organism (in terms of movement, secretion, enzyme production, gene expression, etc.) as a result of a stimulus. The process begins with detection of the stimulus and ends with a change in state or activity or the cell or organism." [GOC:ai, GOC:bf]
CsaV3_3G003630.1	GO:0051716	def: "Any process that results in a change in state or activity of a cell (in terms of movement, secretion, enzyme production, gene expression, etc.) as a result of a stimulus. The process begins with detection of the stimulus by a cell and ends with a change in state or activity or the cell." [GOC:bf, GOC:jl]
CsaV3_3G003630.1	GO:0055029	def: "A protein complex, located in the nucleus, that possesses DNA-directed RNA polymerase activity." [GOC:mtg_sensu]
CsaV3_3G003630.1	GO:0060255	def: "Any process that modulates the frequency, rate or extent of the chemical reactions and pathways involving macromolecules, any molecule of high relative molecular mass, the structure of which essentially comprises the multiple repetition of units derived, actually or conceptually, from molecules of low relative molecular mass." [GOC:dph, GOC:tb]
CsaV3_3G003630.1	GO:0061695	def: "A transferase complex capable of catalysis of the transfer of a phosphorus-containing group from one compound (donor) to another (acceptor)." [GOC:bhm, GOC:dph]
CsaV3_3G003630.1	GO:0065007	def: "Any process that modulates a measurable attribute of any biological process, quality or function." [GOC:dph, GOC:isa_complete, GOC:mah, GOC:pr, GOC:vw]
CsaV3_3G003630.1	GO:0070013	def: "An organelle lumen that is part of an intracellular organelle." [GOC:mah]
CsaV3_3G003630.1	GO:0070887	def: "Any process that results in a change in state or activity of a cell (in terms of movement, secretion, enzyme production, gene expression, etc.) as a result of a chemical stimulus." [GOC:mah]
CsaV3_3G003630.1	GO:0070918	def: "Any process involved in the conversion of a primary sncRNA (short non-coding RNA) transcript into a mature sncRNA molecule." [GOC:mah, PMID:19239886]
CsaV3_3G003630.1	GO:0071310	def: "Any process that results in a change in state or activity of a cell (in terms of movement, secretion, enzyme production, gene expression, etc.) as a result of an organic substance stimulus." [GOC:mah]
CsaV3_3G003630.1	GO:0071359	def: "Any process that results in a change in state or activity of a cell (in terms of movement, secretion, enzyme production, gene expression, etc.) as a result of a double-stranded RNA stimulus." [GOC:mah]
CsaV3_3G003630.1	GO:0071407	def: "Any process that results in a change in state or activity of a cell (in terms of movement, secretion, enzyme production, gene expression, etc.) as a result of an organic cyclic compound stimulus." [GOC:mah]
CsaV3_3G003630.1	GO:0071704	def: "The chemical reactions and pathways involving an organic substance, any molecular entity containing carbon." [GOC:mah]
CsaV3_3G003630.1	GO:0090304	def: "Any cellular metabolic process involving nucleic acids." [GOC:dph, GOC:tb]
CsaV3_3G003630.1	GO:1901360	def: "The chemical reactions and pathways involving organic cyclic compound." [GOC:TermGenie]
CsaV3_3G003630.1	GO:1901698	def: "Any process that results in a change in state or activity of a cell or an organism (in terms of movement, secretion, enzyme production, gene expression, etc.) as a result of a nitrogen compound stimulus." [GOC:pr, GOC:TermGenie]
CsaV3_3G003630.1	GO:1901699	def: "Any process that results in a change in state or activity of a cell (in terms of movement, secretion, enzyme production, gene expression, etc.) as a result of a nitrogen compound stimulus." [GOC:pr, GOC:TermGenie]
CsaV3_3G003630.1	GO:1902494	def: "A protein complex which is capable of catalytic activity." [GOC:bhm, GOC:TermGenie, PMID:8077207]
CsaV3_3G003630.1	GO:1990234	def: "A protein complex capable of catalyzing the transfer of a group, e.g. a methyl group, glycosyl group, acyl group, phosphorus-containing, or other groups, from one compound (generally regarded as the donor) to another compound (generally regarded as the acceptor)." [GOC:bhm, PMID:16540464]
CsaV3_3G003650.1	GO:0003674	def: "A molecular process that can be carried out by the action of a single macromolecular machine, usually via direct physical interactions with other molecular entities. Function in this sense denotes an action, or activity, that a gene product (or a complex) performs. These actions are described from two distinct but related perspectives: (1) biochemical activity, and (2) role as a component i…
CsaV3_3G003650.1	GO:0003824	def: "Catalysis of a biochemical reaction at physiological temperatures. In biologically catalyzed reactions, the reactants are known as substrates, and the catalysts are naturally occurring macromolecular substances known as enzymes. Enzymes possess specific binding sites for substrates, and are usually composed wholly or largely of protein, but RNA that has catalytic activity (ribozyme) is ofte…
CsaV3_3G003650.1	GO:0006629	def: "The chemical reactions and pathways involving lipids, compounds soluble in an organic solvent but not, or sparingly, in an aqueous solvent. Includes fatty acids; neutral fats, other fatty-acid esters, and soaps; long-chain (fatty) alcohols and waxes; sphingoids and other long-chain bases; glycolipids, phospholipids and sphingolipids; and carotenes, polyprenols, sterols, terpenes and other i…
CsaV3_3G003650.1	GO:0006644	def: "The chemical reactions and pathways involving phospholipids, any lipid containing phosphoric acid as a mono- or diester." [ISBN:0198506732]
CsaV3_3G003650.1	GO:0006720	def: "The chemical reactions and pathways involving isoprenoid compounds, isoprene (2-methylbuta-1,3-diene) or compounds containing or derived from linked isoprene (3-methyl-2-butenylene) residues." [ISBN:0198547684]
CsaV3_3G003650.1	GO:0006721	def: "The chemical reactions and pathways involving terpenoids, any member of a class of compounds characterized by an isoprenoid chemical structure and including derivatives with various functional groups." [ISBN:0198506732]
CsaV3_3G003650.1	GO:0006793	def: "The chemical reactions and pathways involving the nonmetallic element phosphorus or compounds that contain phosphorus, usually in the form of a phosphate group (PO4)." [GOC:ai]
CsaV3_3G003650.1	GO:0006796	def: "The chemical reactions and pathways involving the phosphate group, the anion or salt of any phosphoric acid." [GOC:ai]
CsaV3_3G003650.1	GO:0008150	def: "A biological process represents a specific objective that the organism is genetically programmed to achieve. Biological processes are often described by their outcome or ending state, e.g., the biological process of cell division results in the creation of two daughter cells (a divided cell) from a single parent cell. A biological process is accomplished by a particular set of molecular fun…
CsaV3_3G003650.1	GO:0008152	def: "The chemical reactions and pathways, including anabolism and catabolism, by which living organisms transform chemical substances. Metabolic processes typically transform small molecules, but also include macromolecular processes such as DNA repair and replication, and protein synthesis and degradation." [GOC:go_curators, ISBN:0198547684]
CsaV3_3G003650.1	GO:0008299	def: "The chemical reactions and pathways resulting in the formation of an isoprenoid compound, isoprene (2-methylbuta-1,3-diene) or compounds containing or derived from linked isoprene (3-methyl-2-butenylene) residues." [ISBN:0198506732]
CsaV3_3G003650.1	GO:0008610	def: "The chemical reactions and pathways resulting in the formation of lipids, compounds soluble in an organic solvent but not, or sparingly, in an aqueous solvent." [GOC:go_curators]
CsaV3_3G003650.1	GO:0009058	def: "The chemical reactions and pathways resulting in the formation of substances; typically the energy-requiring part of metabolism in which simpler substances are transformed into more complex ones." [GOC:curators, ISBN:0198547684]
CsaV3_3G003650.1	GO:0009987	def: "Any process that is carried out at the cellular level, but not necessarily restricted to a single cell. For example, cell communication occurs among more than one cell, but occurs at the cellular level." [GOC:go_curators, GOC:isa_complete]
CsaV3_3G003650.1	GO:0010333	def: "Catalysis of the formation of cyclic terpenes through the cyclization of linear terpenes (e.g. isopentenyl-PP, geranyl-PP, farnesyl-PP and geranylgeranyl-PP) containing varying numbers of isoprene units." [EC:4.2.3.-, GOC:tair_curators]
CsaV3_3G003650.1	GO:0010334	def: "Catalysis of the reaction: trans,trans-farnesyl diphosphate = a sesquiterpene + diphosphate. Sesquiterpenes are terpenes containing three isoprene units, i.e. 15 carbons." [EC:4.2.3.-, GOC:tair_curators]
CsaV3_3G003650.1	GO:0016829	def: "Catalysis of the cleavage of C-C, C-O, C-N and other bonds by other means than by hydrolysis or oxidation, or conversely adding a group to a double bond. They differ from other enzymes in that two substrates are involved in one reaction direction, but only one in the other direction. When acting on the single substrate, a molecule is eliminated and this generates either a new double bond or…
CsaV3_3G003650.1	GO:0016835	def: "Catalysis of the breakage of a carbon-oxygen bond." [EC:4.2.-.-]
CsaV3_3G003650.1	GO:0016838	def: "Catalysis of the cleavage of a carbon-oxygen bond by elimination of a phosphate." [EC:4.2.3.-]
CsaV3_3G003650.1	GO:0019637	def: "The chemical reactions and pathways involving organophosphates, any phosphate-containing organic compound." [ISBN:0198506732]
CsaV3_3G003650.1	GO:0042214	def: "The chemical reactions and pathways involving terpenes, any of a large group of hydrocarbons that are made up of isoprene (C5H8) units which may be cyclic, acyclic or multicyclic, saturated or unsaturated, and may contain various functional groups." [GOC:curators]
CsaV3_3G003650.1	GO:0044237	def: "The chemical reactions and pathways by which individual cells transform chemical substances." [GOC:go_curators]
CsaV3_3G003650.1	GO:0044238	def: "The chemical reactions and pathways involving those compounds which are formed as a part of the normal anabolic and catabolic processes. These processes take place in most, if not all, cells of the organism." [GOC:go_curators, http://www.metacyc.org]
CsaV3_3G003650.1	GO:0044249	def: "The chemical reactions and pathways resulting in the formation of substances, carried out by individual cells." [GOC:jl]
CsaV3_3G003650.1	GO:0044255	def: "The chemical reactions and pathways involving lipids, as carried out by individual cells." [GOC:jl]
CsaV3_3G003650.1	GO:0045338	def: "The chemical reactions and pathways involving farnesyl diphosphate, an intermediate in carotenoid, sesquiterpene, squalene and sterol biosynthesis, as well as a substrate in protein farnesylation." [GOC:go_curators]
CsaV3_3G003650.1	GO:0046246	def: "The chemical reactions and pathways resulting in the formation of terpenes, any of a large group of hydrocarbons made up of isoprene units." [GOC:ai]
CsaV3_3G003650.1	GO:0051761	def: "The chemical reactions and pathways involving sesquiterpenes, any of a class of terpenes of the formula C15H24 or a derivative of such a terpene." [GOC:ai]
CsaV3_3G003650.1	GO:0051762	def: "The chemical reactions and pathways resulting in the formation of sesquiterpenes, any of a class of terpenes of the formula C15H24 or a derivative of such a terpene." [GOC:ai]
CsaV3_3G003650.1	GO:0071704	def: "The chemical reactions and pathways involving an organic substance, any molecular entity containing carbon." [GOC:mah]
CsaV3_3G003650.1	GO:1901576	def: "The chemical reactions and pathways resulting in the formation of an organic substance, any molecular entity containing carbon." [GOC:pr, GOC:TermGenie]
CsaV3_3G011740.1	GO:0000151	def: "A protein complex that includes a ubiquitin-protein ligase and enables ubiquitin protein ligase activity. The complex also contains other proteins that may confer substrate specificity on the complex." [GOC:jh2, PMID:9529603]
CsaV3_3G011740.1	GO:0000209	def: "Addition of multiple ubiquitin groups to a protein, forming a ubiquitin chain." [ISBN:0815316194]
CsaV3_3G011740.1	GO:0000349	def: "Formation of a catalytic spliceosome complex ready to perform the first splicing reaction. This occurs by an ATP-dependent conformational change of the pre-catalytic spliceosome." [GOC:krc, ISBN:0879695897]
CsaV3_3G011740.1	GO:0000375	def: "Splicing of RNA via a series of two transesterification reactions." [GOC:krc]
CsaV3_3G011740.1	GO:0000377	def: "Splicing of RNA via a series of two transesterification reactions with a bulged adenosine residue from the intron branch point as the initiating nucleophile. When the initial RNA for the splicing reaction is a single molecule (cis splicing), the excised intron is released in a lariat structure." [GOC:krc, PMID:11377794]
CsaV3_3G011740.1	GO:0000393	def: "Structural rearrangements of the spliceosome complex, containing RNA to be spliced, to generate a catalytic conformation." [GOC:krc]
CsaV3_3G011740.1	GO:0000398	def: "The joining together of exons from one or more primary transcripts of messenger RNA (mRNA) and the excision of intron sequences, via a spliceosomal mechanism, so that mRNA consisting only of the joined exons is produced." [GOC:krc, ISBN:0198506732, ISBN:0879695897]
CsaV3_3G011740.1	GO:0000974	def: "A protein complex consisting of Prp19 and associated proteins that is involved in the transition from the precatalytic spliceosome to the activated form that catalyzes step 1 of splicing, and which remains associated with the spliceosome through the second catalytic step. It is widely conserved, found in both yeast and mammals, though the exact composition varies. In S. cerevisiae, it conta…
CsaV3_3G011740.1	GO:0003674	def: "A molecular process that can be carried out by the action of a single macromolecular machine, usually via direct physical interactions with other molecular entities. Function in this sense denotes an action, or activity, that a gene product (or a complex) performs. These actions are described from two distinct but related perspectives: (1) biochemical activity, and (2) role as a component i…
CsaV3_3G011740.1	GO:0003824	def: "Catalysis of a biochemical reaction at physiological temperatures. In biologically catalyzed reactions, the reactants are known as substrates, and the catalysts are naturally occurring macromolecular substances known as enzymes. Enzymes possess specific binding sites for substrates, and are usually composed wholly or largely of protein, but RNA that has catalytic activity (ribozyme) is ofte…
CsaV3_3G011740.1	GO:0004842	def: "Catalysis of the transfer of ubiquitin from one protein to another via the reaction X-Ub + Y --> Y-Ub + X, where both X-Ub and Y-Ub are covalent linkages." [GOC:BioGRID, GOC:jh2, PMID:9635407]
CsaV3_3G011740.1	GO:0005575	def: "A location, relative to cellular compartments and structures, occupied by a macromolecular machine when it carries out a molecular function. There are two ways in which the gene ontology describes locations of gene products: (1) relative to cellular structures (e.g., cytoplasmic side of plasma membrane) or compartments (e.g., mitochondrion), and (2) the stable macromolecular complexes of wh…
CsaV3_3G011740.1	GO:0005618	def: "The rigid or semi-rigid envelope lying outside the cell membrane of plant, fungal, most prokaryotic cells and some protozoan parasites, maintaining their shape and protecting them from osmotic lysis. In plants it is made of cellulose and, often, lignin; in fungi it is composed largely of polysaccharides; in bacteria it is composed of peptidoglycan; in protozoan parasites such as Giardia spe…
CsaV3_3G011740.1	GO:0005622	def: "A component of a cell contained within (but not including) the plasma membrane. In eukaryotes it includes the nucleus and cytoplasm." [ISBN:0198506732]
CsaV3_3G011740.1	GO:0005623	def: "OBSOLETE. The basic structural and functional unit of all organisms. Includes the plasma membrane and any external encapsulating structures such as the cell wall and cell envelope." [GOC:go_curators]
CsaV3_3G011740.1	GO:0005634	def: "A membrane-bounded organelle of eukaryotic cells in which chromosomes are housed and replicated. In most cells, the nucleus contains all of the cell's chromosomes except the organellar chromosomes, and is the site of RNA synthesis and processing. In some species, or in specialized cell types, RNA metabolism or DNA replication may be absent." [GOC:go_curators]
CsaV3_3G011740.1	GO:0005681	def: "Any of a series of ribonucleoprotein complexes that contain snRNA(s) and small nuclear ribonucleoproteins (snRNPs), and are formed sequentially during the spliceosomal splicing of one or more substrate RNAs, and which also contain the RNA substrate(s) from the initial target RNAs of splicing, the splicing intermediate RNA(s), to the final RNA products. During cis-splicing, the initial targe…
CsaV3_3G011740.1	GO:0005684	def: "Any spliceosomal complex that forms during the splicing of a messenger RNA primary transcript to excise an intron that has canonical consensus sequences near the 5' and 3' ends." [GOC:krc, GOC:mah, PMID:11343900]
CsaV3_3G011740.1	GO:0005730	def: "A small, dense body one or more of which are present in the nucleus of eukaryotic cells. It is rich in RNA and protein, is not bounded by a limiting membrane, and is not seen during mitosis. Its prime function is the transcription of the nucleolar DNA into 45S ribosomal-precursor RNA, the processing of this RNA into 5.8S, 18S, and 28S components of ribosomal RNA, and the association of thes…
CsaV3_3G011740.1	GO:0005737	def: "The contents of a cell excluding the plasma membrane and nucleus, but including other subcellular structures." [ISBN:0198547684]
CsaV3_3G011740.1	GO:0006139	def: "Any cellular metabolic process involving nucleobases, nucleosides, nucleotides and nucleic acids." [GOC:ai]
CsaV3_3G011740.1	GO:0006396	def: "Any process involved in the conversion of one or more primary RNA transcripts into one or more mature RNA molecules." [GOC:mah]
CsaV3_3G011740.1	GO:0006397	def: "Any process involved in the conversion of a primary mRNA transcript into one or more mature mRNA(s) prior to translation into polypeptide." [GOC:mah]
CsaV3_3G011740.1	GO:0006464	def: "The covalent alteration of one or more amino acids occurring in proteins, peptides and nascent polypeptides (co-translational, post-translational modifications) occurring at the level of an individual cell. Includes the modification of charged tRNAs that are destined to occur in a protein (pre-translation modification)." [GOC:go_curators]
CsaV3_3G011740.1	GO:0006725	def: "The chemical reactions and pathways involving aromatic compounds, any organic compound characterized by one or more planar rings, each of which contains conjugated double bonds and delocalized pi electrons, as carried out by individual cells." [GOC:ai, ISBN:0198506732]
CsaV3_3G011740.1	GO:0006807	def: "The chemical reactions and pathways involving organic or inorganic compounds that contain nitrogen." [GOC:jl, ISBN:0198506732]
CsaV3_3G011740.1	GO:0006950	def: "Any process that results in a change in state or activity of a cell or an organism (in terms of movement, secretion, enzyme production, gene expression, etc.) as a result of a disturbance in organismal or cellular homeostasis, usually, but not necessarily, exogenous (e.g. temperature, humidity, ionizing radiation)." [GOC:mah]
CsaV3_3G011740.1	GO:0006952	def: "Reactions, triggered in response to the presence of a foreign body or the occurrence of an injury, which result in restriction of damage to the organism attacked or prevention/recovery from the infection caused by the attack." [GOC:go_curators]
CsaV3_3G011740.1	GO:0008150	def: "A biological process represents a specific objective that the organism is genetically programmed to achieve. Biological processes are often described by their outcome or ending state, e.g., the biological process of cell division results in the creation of two daughter cells (a divided cell) from a single parent cell. A biological process is accomplished by a particular set of molecular fun…
CsaV3_3G011740.1	GO:0008152	def: "The chemical reactions and pathways, including anabolism and catabolism, by which living organisms transform chemical substances. Metabolic processes typically transform small molecules, but also include macromolecular processes such as DNA repair and replication, and protein synthesis and degradation." [GOC:go_curators, ISBN:0198547684]
CsaV3_3G011740.1	GO:0008380	def: "The process of removing sections of the primary RNA transcript to remove sequences not present in the mature form of the RNA and joining the remaining sections to form the mature form of the RNA." [GOC:krc, GOC:mah]
CsaV3_3G011740.1	GO:0009507	def: "A chlorophyll-containing plastid with thylakoids organized into grana and frets, or stroma thylakoids, and embedded in a stroma." [ISBN:0471245208]
CsaV3_3G011740.1	GO:0009536	def: "Any member of a family of organelles found in the cytoplasm of plants and some protists, which are membrane-bounded and contain DNA. Plant plastids develop from a common type, the proplastid." [GOC:jl, ISBN:0198547684]
CsaV3_3G011740.1	GO:0009605	def: "Any process that results in a change in state or activity of a cell or an organism (in terms of movement, secretion, enzyme production, gene expression, etc.) as a result of an external stimulus." [GOC:hb]
CsaV3_3G011740.1	GO:0009607	def: "Any process that results in a change in state or activity of a cell or an organism (in terms of movement, secretion, enzyme production, gene expression, etc.) as a result of a biotic stimulus, a stimulus caused or produced by a living organism." [GOC:hb]
CsaV3_3G011740.1	GO:0009617	def: "Any process that results in a change in state or activity of a cell or an organism (in terms of movement, secretion, enzyme production, gene expression, etc.) as a result of a stimulus from a bacterium." [GOC:hb]
CsaV3_3G011740.1	GO:0009987	def: "Any process that is carried out at the cellular level, but not necessarily restricted to a single cell. For example, cell communication occurs among more than one cell, but occurs at the cellular level." [GOC:go_curators, GOC:isa_complete]
CsaV3_3G011740.1	GO:0010035	def: "Any process that results in a change in state or activity of a cell or an organism (in terms of movement, secretion, enzyme production, gene expression, etc.) as a result of an inorganic substance stimulus." [GOC:sm]
CsaV3_3G011740.1	GO:0010038	def: "Any process that results in a change in state or activity of a cell or an organism (in terms of movement, secretion, enzyme production, gene expression, etc.) as a result of a metal ion stimulus." [GOC:sm]
CsaV3_3G011740.1	GO:0010467	def: "The process in which a gene's sequence is converted into a mature gene product (protein or RNA). This includes the production of an RNA transcript and its processing, translation and maturation for protein-coding genes." [GOC:txnOH-2018, PMID:25934543, PMID:31580950]
CsaV3_3G011740.1	GO:0016043	def: "A process that results in the assembly, arrangement of constituent parts, or disassembly of a cellular component." [GOC:ai, GOC:jl, GOC:mah]
CsaV3_3G011740.1	GO:0016070	def: "The cellular chemical reactions and pathways involving RNA, ribonucleic acid, one of the two main type of nucleic acid, consisting of a long, unbranched macromolecule formed from ribonucleotides joined in 3',5'-phosphodiester linkage." [ISBN:0198506732]
CsaV3_3G011740.1	GO:0016071	def: "The chemical reactions and pathways involving mRNA, messenger RNA, which is responsible for carrying the coded genetic 'message', transcribed from DNA, to sites of protein assembly at the ribosomes." [ISBN:0198506732]
CsaV3_3G011740.1	GO:0016567	def: "The process in which one or more ubiquitin groups are added to a protein." [GOC:ai]
CsaV3_3G011740.1	GO:0016740	def: "Catalysis of the transfer of a group, e.g. a methyl group, glycosyl group, acyl group, phosphorus-containing, or other groups, from one compound (generally regarded as the donor) to another compound (generally regarded as the acceptor). Transferase is the systematic name for any enzyme of EC class 2." [ISBN:0198506732]
CsaV3_3G011740.1	GO:0019538	def: "The chemical reactions and pathways involving a protein. Includes protein modification." [GOC:ma]
CsaV3_3G011740.1	GO:0019787	def: "Catalysis of the transfer of a ubiquitin-like from one protein to another via the reaction X-ULP + Y --> Y-ULP + X, where both X-ULP and Y-ULP are covalent linkages. ULP represents a ubiquitin-like protein." [GOC:mah, GOC:rn, PMID:10806345, PMID:10884686]
CsaV3_3G011740.1	GO:0022607	def: "The aggregation, arrangement and bonding together of a cellular component." [GOC:isa_complete]
CsaV3_3G011740.1	GO:0022613	def: "A cellular process that results in the biosynthesis of constituent macromolecules, assembly, and arrangement of constituent parts of a complex containing RNA and proteins. Includes the biosynthesis of the constituent RNA and protein molecules, and those macromolecular modifications that are involved in synthesis or assembly of the ribonucleoprotein complex." [GOC:isa_complete, GOC:mah]
CsaV3_3G011740.1	GO:0022618	def: "The aggregation, arrangement and bonding together of proteins and RNA molecules to form a ribonucleoprotein complex." [GOC:jl]
CsaV3_3G011740.1	GO:0030312	def: "A structure that lies outside the plasma membrane and surrounds the entire cell or cells. This does not include the periplasmic space." [GOC:go_curators]
CsaV3_3G011740.1	GO:0031461	def: "Any ubiquitin ligase complex in which the catalytic core consists of a member of the cullin family and a RING domain protein; the core is associated with one or more additional proteins that confer substrate specificity." [PMID:15571813, PMID:15688063]
CsaV3_3G011740.1	GO:0031974	def: "The enclosed volume within a sealed membrane or between two sealed membranes. Encompasses the volume enclosed by the membranes of a particular organelle, e.g. endoplasmic reticulum lumen, or the space between the two lipid bilayers of a double membrane surrounding an organelle, e.g. nuclear envelope lumen." [GOC:add, GOC:mah]
CsaV3_3G011740.1	GO:0031981	def: "The volume enclosed by the nuclear inner membrane." [GOC:mah, GOC:pz]
CsaV3_3G011740.1	GO:0032446	def: "A protein modification process in which one or more groups of a small protein, such as ubiquitin or a ubiquitin-like protein, are covalently attached to a target protein." [GOC:mah]
CsaV3_3G011740.1	GO:0032991	def: "A stable assembly of two or more macromolecules, i.e. proteins, nucleic acids, carbohydrates or lipids, in which at least one component is a protein and the constituent parts function together." [GOC:dos, GOC:mah]
CsaV3_3G011740.1	GO:0034622	#N/A
CsaV3_3G011740.1	GO:0034641	def: "The chemical reactions and pathways involving various organic and inorganic nitrogenous compounds, as carried out by individual cells." [GOC:mah]
CsaV3_3G011740.1	GO:0036211	def: "The covalent alteration of one or more amino acids occurring in proteins, peptides and nascent polypeptides (co-translational, post-translational modifications). Includes the modification of charged tRNAs that are destined to occur in a protein (pre-translation modification)." [GOC:bf, GOC:jl]
CsaV3_3G011740.1	GO:0042221	def: "Any process that results in a change in state or activity of a cell or an organism (in terms of movement, secretion, enzyme production, gene expression, etc.) as a result of a chemical stimulus." [GOC:jl]
CsaV3_3G011740.1	GO:0042742	def: "Reactions triggered in response to the presence of a bacterium that act to protect the cell or organism." [GOC:jl]
CsaV3_3G011740.1	GO:0043170	def: "The chemical reactions and pathways involving macromolecules, any molecule of high relative molecular mass, the structure of which essentially comprises the multiple repetition of units derived, actually or conceptually, from molecules of low relative molecular mass." [GOC:mah]
CsaV3_3G011740.1	GO:0043207	def: "Any process that results in a change in state or activity of a cell or an organism (in terms of movement, secretion, enzyme production, gene expression, etc.) as a result of an external biotic stimulus, an external stimulus caused by, or produced by living things." [GOC:go_curators]
CsaV3_3G011740.1	GO:0043226	def: "Organized structure of distinctive morphology and function. Includes the nucleus, mitochondria, plastids, vacuoles, vesicles, ribosomes and the cytoskeleton, and prokaryotic structures such as anammoxosomes and pirellulosomes. Excludes the plasma membrane." [GOC:go_curators]
CsaV3_3G011740.1	GO:0043227	def: "Organized structure of distinctive morphology and function, bounded by a single or double lipid bilayer membrane. Includes the nucleus, mitochondria, plastids, vacuoles, and vesicles. Excludes the plasma membrane." [GOC:go_curators]
CsaV3_3G011740.1	GO:0043228	def: "Organized structure of distinctive morphology and function, not bounded by a lipid bilayer membrane. Includes ribosomes, the cytoskeleton and chromosomes." [GOC:go_curators]
CsaV3_3G011740.1	GO:0043229	def: "Organized structure of distinctive morphology and function, occurring within the cell. Includes the nucleus, mitochondria, plastids, vacuoles, vesicles, ribosomes and the cytoskeleton. Excludes the plasma membrane." [GOC:go_curators]
CsaV3_3G011740.1	GO:0043231	def: "Organized structure of distinctive morphology and function, bounded by a single or double lipid bilayer membrane and occurring within the cell. Includes the nucleus, mitochondria, plastids, vacuoles, and vesicles. Excludes the plasma membrane." [GOC:go_curators]
CsaV3_3G011740.1	GO:0043232	def: "Organized structure of distinctive morphology and function, not bounded by a lipid bilayer membrane and occurring within the cell. Includes ribosomes, the cytoskeleton and chromosomes." [GOC:go_curators]
CsaV3_3G011740.1	GO:0043233	def: "The internal volume enclosed by the membranes of a particular organelle; includes the volume enclosed by a single organelle membrane, e.g. endoplasmic reticulum lumen, or the volume enclosed by the innermost of the two lipid bilayers of an organelle envelope, e.g. nuclear lumen." [GOC:jl, GOC:mah]
CsaV3_3G011740.1	GO:0043412	def: "The covalent alteration of one or more monomeric units in a polypeptide, polynucleotide, polysaccharide, or other biological macromolecule, resulting in a change in its properties." [GOC:go_curators]
CsaV3_3G011740.1	GO:0043933	def: "Any process in which macromolecules aggregate, disaggregate, or are modified, resulting in the formation, disassembly, or alteration of a protein complex." [GOC:mah]
CsaV3_3G011740.1	GO:0044085	def: "A process that results in the biosynthesis of constituent macromolecules, assembly, and arrangement of constituent parts of a cellular component. Includes biosynthesis of constituent macromolecules, and those macromolecular modifications that are involved in synthesis or assembly of the cellular component." [GOC:jl, GOC:mah]
CsaV3_3G011740.1	GO:0044237	def: "The chemical reactions and pathways by which individual cells transform chemical substances." [GOC:go_curators]
CsaV3_3G011740.1	GO:0044238	def: "The chemical reactions and pathways involving those compounds which are formed as a part of the normal anabolic and catabolic processes. These processes take place in most, if not all, cells of the organism." [GOC:go_curators, http://www.metacyc.org]
CsaV3_3G011740.1	GO:0044260	def: "The chemical reactions and pathways involving macromolecules, any molecule of high relative molecular mass, the structure of which essentially comprises the multiple repetition of units derived, actually or conceptually, from molecules of low relative molecular mass, as carried out by individual cells." [GOC:mah]
CsaV3_3G011740.1	GO:0044267	def: "The chemical reactions and pathways involving a specific protein, rather than of proteins in general, occurring at the level of an individual cell. Includes cellular protein modification." [GOC:jl]
CsaV3_3G011740.1	GO:0044422	def: "OBSOLETE. Any constituent part of an organelle, an organized structure of distinctive morphology and function. Includes constituent parts of the nucleus, mitochondria, plastids, vacuoles, vesicles, ribosomes and the cytoskeleton, but excludes the plasma membrane." [GOC:jl]
CsaV3_3G011740.1	GO:0044424	def: "OBSOLETE. Any constituent part of the living contents of a cell; the matter contained within (but not including) the plasma membrane, usually taken to exclude large vacuoles and masses of secretory or ingested material. In eukaryotes it includes the nucleus and cytoplasm." [GOC:jl]
CsaV3_3G011740.1	GO:0044428	def: "OBSOLETE. Any constituent part of the nucleus, a membrane-bounded organelle of eukaryotic cells in which chromosomes are housed and replicated." [GOC:jl]
CsaV3_3G011740.1	GO:0044444	def: "OBSOLETE. Any constituent part of the cytoplasm, all of the contents of a cell excluding the plasma membrane and nucleus, but including other subcellular structures." [GOC:jl]
CsaV3_3G011740.1	GO:0044446	def: "OBSOLETE. A constituent part of an intracellular organelle, an organized structure of distinctive morphology and function, occurring within the cell. Includes constituent parts of the nucleus, mitochondria, plastids, vacuoles, vesicles, ribosomes and the cytoskeleton but excludes the plasma membrane." [GOC:jl]
CsaV3_3G011740.1	GO:0044464	def: "OBSOLETE. Any constituent part of a cell, the basic structural and functional unit of all organisms." [GOC:jl]
CsaV3_3G011740.1	GO:0046483	def: "The chemical reactions and pathways involving heterocyclic compounds, those with a cyclic molecular structure and at least two different atoms in the ring (or rings)." [ISBN:0198506732]
CsaV3_3G011740.1	GO:0046686	def: "Any process that results in a change in state or activity of a cell or an organism (in terms of movement, secretion, enzyme production, gene expression, etc.) as a result of a cadmium (Cd) ion stimulus." [GOC:ai]
CsaV3_3G011740.1	GO:0050896	def: "Any process that results in a change in state or activity of a cell or an organism (in terms of movement, secretion, enzyme production, gene expression, etc.) as a result of a stimulus. The process begins with detection of the stimulus and ends with a change in state or activity or the cell or organism." [GOC:ai, GOC:bf]
CsaV3_3G011740.1	GO:0051704	def: "OBSOLETE. A biological process which involves another organism of the same or different species." [GOC:jl]
CsaV3_3G011740.1	GO:0051707	def: "Any process that results in a change in state or activity of a cell or an organism (in terms of movement, secretion, enzyme production, gene expression, etc.) as a result of a stimulus from another living organism." [GOC:ai]
CsaV3_3G011740.1	GO:0061630	def: "Catalysis of the transfer of ubiquitin to a substrate protein via the reaction X-ubiquitin + S -> X + S-ubiquitin, where X is either an E2 or E3 enzyme, the X-ubiquitin linkage is a thioester bond, and the S-ubiquitin linkage is an amide bond: an isopeptide bond between the C-terminal glycine of ubiquitin and the epsilon-amino group of lysine residues in the substrate or, in the linear exte…
CsaV3_3G011740.1	GO:0061659	def: "Catalysis of the transfer of a ubiquitin-like protein (ULP) to a substrate protein via the reaction X-ULP + S --> X + S-ULP, where X is either an E2 or E3 enzyme, the X-ULP linkage is a thioester bond, and the S-ULP linkage is an isopeptide bond between the C-terminal glycine of ULP and the epsilon-amino group of lysine residues in the substrate." [GOC:dph]
CsaV3_3G011740.1	GO:0065003	def: "The aggregation, arrangement and bonding together of a set of macromolecules to form a protein-containing complex." [GOC:jl]
CsaV3_3G011740.1	GO:0070013	def: "An organelle lumen that is part of an intracellular organelle." [GOC:mah]
CsaV3_3G011740.1	GO:0070534	def: "A protein ubiquitination process in which a polymer of ubiquitin, formed by linkages between lysine residues at position 63 of the ubiquitin monomers, is added to a protein. K63-linked ubiquitination does not target the substrate protein for degradation, but is involved in several pathways, notably as a signal to promote error-free DNA postreplication repair." [GOC:mah, PMID:15556404]
CsaV3_3G011740.1	GO:0070647	def: "A protein modification process in which one or more groups of a small protein, such as ubiquitin or a ubiquitin-like protein, are covalently attached to or removed from a target protein." [GOC:mah]
CsaV3_3G011740.1	GO:0071006	def: "A spliceosomal complex that is formed by the displacement of the U1 and U4 snRNPs from the precatalytic spliceosome; the U2, U5 and U6 snRNPs remain associated with the mRNA. This complex, sometimes called the activated spliceosome, is the catalytically active form of the spliceosome, and includes many proteins in addition to those found in the U2, and U5 and U6 snRNPs." [GOC:ab, GOC:krc, G…
CsaV3_3G011740.1	GO:0071012	def: "A spliceosomal complex that is formed by the displacement of the two snRNPs from the precatalytic spliceosome; three snRNPs including U5 remain associated with the mRNA. This complex, sometimes called the activated spliceosome, is the catalytically active form of the spliceosome, and includes many proteins in addition to those found in the associated snRNPs." [GOC:ab, GOC:krc, GOC:mah, PMID…
CsaV3_3G011740.1	GO:0071704	def: "The chemical reactions and pathways involving an organic substance, any molecular entity containing carbon." [GOC:mah]
CsaV3_3G011740.1	GO:0071826	def: "Any process in which macromolecules aggregate, disaggregate, or are modified, resulting in the formation, disassembly, or alteration of a ribonucleoprotein complex." [GOC:mah]
CsaV3_3G011740.1	GO:0071840	def: "A process that results in the biosynthesis of constituent macromolecules, assembly, arrangement of constituent parts, or disassembly of a cellular component." [GOC:mah]
CsaV3_3G011740.1	GO:0071944	def: "The part of a cell encompassing the cell cortex, the plasma membrane, and any external encapsulating structures." [GOC:mah]
CsaV3_3G011740.1	GO:0080008	def: "A ubiquitin ligase complex in which a cullin from the Cul4 family and a RING domain protein form the catalytic core; substrate specificity is conferred by an adaptor protein." [PMID:16792691, PMID:18223036, PMID:18552200]
CsaV3_3G011740.1	GO:0090304	def: "Any cellular metabolic process involving nucleic acids." [GOC:dph, GOC:tb]
CsaV3_3G011740.1	GO:0098542	def: "Reactions triggered in response to the presence of another organism that act to protect the cell or organism from damage caused by that organism." [GOC:dos]
CsaV3_3G011740.1	GO:0140096	def: "Catalytic activity that acts to modify a protein." [GOC:molecular_function_refactoring, GOC:pdt]
CsaV3_3G011740.1	GO:1901360	def: "The chemical reactions and pathways involving organic cyclic compound." [GOC:TermGenie]
CsaV3_3G011740.1	GO:1901564	def: "The chemical reactions and pathways involving organonitrogen compound." [GOC:pr, GOC:TermGenie]
CsaV3_3G011740.1	GO:1902494	def: "A protein complex which is capable of catalytic activity." [GOC:bhm, GOC:TermGenie, PMID:8077207]
CsaV3_3G011740.1	GO:1990234	def: "A protein complex capable of catalyzing the transfer of a group, e.g. a methyl group, glycosyl group, acyl group, phosphorus-containing, or other groups, from one compound (generally regarded as the donor) to another compound (generally regarded as the acceptor)." [GOC:bhm, PMID:16540464]
CsaV3_3G011740.1	GO:1990904	def: "A macromolecular complex that contains both RNA and protein molecules." [GOC:krc, GOC:vesicles]
CsaV3_3G011750.1	GO:0000151	def: "A protein complex that includes a ubiquitin-protein ligase and enables ubiquitin protein ligase activity. The complex also contains other proteins that may confer substrate specificity on the complex." [GOC:jh2, PMID:9529603]
CsaV3_3G011750.1	GO:0000209	def: "Addition of multiple ubiquitin groups to a protein, forming a ubiquitin chain." [ISBN:0815316194]
CsaV3_3G011750.1	GO:0000349	def: "Formation of a catalytic spliceosome complex ready to perform the first splicing reaction. This occurs by an ATP-dependent conformational change of the pre-catalytic spliceosome." [GOC:krc, ISBN:0879695897]
CsaV3_3G011750.1	GO:0000375	def: "Splicing of RNA via a series of two transesterification reactions." [GOC:krc]
CsaV3_3G011750.1	GO:0000377	def: "Splicing of RNA via a series of two transesterification reactions with a bulged adenosine residue from the intron branch point as the initiating nucleophile. When the initial RNA for the splicing reaction is a single molecule (cis splicing), the excised intron is released in a lariat structure." [GOC:krc, PMID:11377794]
CsaV3_3G011750.1	GO:0000393	def: "Structural rearrangements of the spliceosome complex, containing RNA to be spliced, to generate a catalytic conformation." [GOC:krc]
CsaV3_3G011750.1	GO:0000398	def: "The joining together of exons from one or more primary transcripts of messenger RNA (mRNA) and the excision of intron sequences, via a spliceosomal mechanism, so that mRNA consisting only of the joined exons is produced." [GOC:krc, ISBN:0198506732, ISBN:0879695897]
CsaV3_3G011750.1	GO:0000974	def: "A protein complex consisting of Prp19 and associated proteins that is involved in the transition from the precatalytic spliceosome to the activated form that catalyzes step 1 of splicing, and which remains associated with the spliceosome through the second catalytic step. It is widely conserved, found in both yeast and mammals, though the exact composition varies. In S. cerevisiae, it conta…
CsaV3_3G011750.1	GO:0003674	def: "A molecular process that can be carried out by the action of a single macromolecular machine, usually via direct physical interactions with other molecular entities. Function in this sense denotes an action, or activity, that a gene product (or a complex) performs. These actions are described from two distinct but related perspectives: (1) biochemical activity, and (2) role as a component i…
CsaV3_3G011750.1	GO:0003824	def: "Catalysis of a biochemical reaction at physiological temperatures. In biologically catalyzed reactions, the reactants are known as substrates, and the catalysts are naturally occurring macromolecular substances known as enzymes. Enzymes possess specific binding sites for substrates, and are usually composed wholly or largely of protein, but RNA that has catalytic activity (ribozyme) is ofte…
CsaV3_3G011750.1	GO:0004842	def: "Catalysis of the transfer of ubiquitin from one protein to another via the reaction X-Ub + Y --> Y-Ub + X, where both X-Ub and Y-Ub are covalent linkages." [GOC:BioGRID, GOC:jh2, PMID:9635407]
CsaV3_3G011750.1	GO:0005575	def: "A location, relative to cellular compartments and structures, occupied by a macromolecular machine when it carries out a molecular function. There are two ways in which the gene ontology describes locations of gene products: (1) relative to cellular structures (e.g., cytoplasmic side of plasma membrane) or compartments (e.g., mitochondrion), and (2) the stable macromolecular complexes of wh…
CsaV3_3G011750.1	GO:0005618	def: "The rigid or semi-rigid envelope lying outside the cell membrane of plant, fungal, most prokaryotic cells and some protozoan parasites, maintaining their shape and protecting them from osmotic lysis. In plants it is made of cellulose and, often, lignin; in fungi it is composed largely of polysaccharides; in bacteria it is composed of peptidoglycan; in protozoan parasites such as Giardia spe…
CsaV3_3G011750.1	GO:0005622	def: "A component of a cell contained within (but not including) the plasma membrane. In eukaryotes it includes the nucleus and cytoplasm." [ISBN:0198506732]
CsaV3_3G011750.1	GO:0005623	def: "OBSOLETE. The basic structural and functional unit of all organisms. Includes the plasma membrane and any external encapsulating structures such as the cell wall and cell envelope." [GOC:go_curators]
CsaV3_3G011750.1	GO:0005634	def: "A membrane-bounded organelle of eukaryotic cells in which chromosomes are housed and replicated. In most cells, the nucleus contains all of the cell's chromosomes except the organellar chromosomes, and is the site of RNA synthesis and processing. In some species, or in specialized cell types, RNA metabolism or DNA replication may be absent." [GOC:go_curators]
CsaV3_3G011750.1	GO:0005681	def: "Any of a series of ribonucleoprotein complexes that contain snRNA(s) and small nuclear ribonucleoproteins (snRNPs), and are formed sequentially during the spliceosomal splicing of one or more substrate RNAs, and which also contain the RNA substrate(s) from the initial target RNAs of splicing, the splicing intermediate RNA(s), to the final RNA products. During cis-splicing, the initial targe…
CsaV3_3G011750.1	GO:0005684	def: "Any spliceosomal complex that forms during the splicing of a messenger RNA primary transcript to excise an intron that has canonical consensus sequences near the 5' and 3' ends." [GOC:krc, GOC:mah, PMID:11343900]
CsaV3_3G011750.1	GO:0005730	def: "A small, dense body one or more of which are present in the nucleus of eukaryotic cells. It is rich in RNA and protein, is not bounded by a limiting membrane, and is not seen during mitosis. Its prime function is the transcription of the nucleolar DNA into 45S ribosomal-precursor RNA, the processing of this RNA into 5.8S, 18S, and 28S components of ribosomal RNA, and the association of thes…
CsaV3_3G011750.1	GO:0005737	def: "The contents of a cell excluding the plasma membrane and nucleus, but including other subcellular structures." [ISBN:0198547684]
CsaV3_3G011750.1	GO:0006139	def: "Any cellular metabolic process involving nucleobases, nucleosides, nucleotides and nucleic acids." [GOC:ai]
CsaV3_3G011750.1	GO:0006396	def: "Any process involved in the conversion of one or more primary RNA transcripts into one or more mature RNA molecules." [GOC:mah]
CsaV3_3G011750.1	GO:0006397	def: "Any process involved in the conversion of a primary mRNA transcript into one or more mature mRNA(s) prior to translation into polypeptide." [GOC:mah]
CsaV3_3G011750.1	GO:0006464	def: "The covalent alteration of one or more amino acids occurring in proteins, peptides and nascent polypeptides (co-translational, post-translational modifications) occurring at the level of an individual cell. Includes the modification of charged tRNAs that are destined to occur in a protein (pre-translation modification)." [GOC:go_curators]
CsaV3_3G011750.1	GO:0006725	def: "The chemical reactions and pathways involving aromatic compounds, any organic compound characterized by one or more planar rings, each of which contains conjugated double bonds and delocalized pi electrons, as carried out by individual cells." [GOC:ai, ISBN:0198506732]
CsaV3_3G011750.1	GO:0006807	def: "The chemical reactions and pathways involving organic or inorganic compounds that contain nitrogen." [GOC:jl, ISBN:0198506732]
CsaV3_3G011750.1	GO:0006950	def: "Any process that results in a change in state or activity of a cell or an organism (in terms of movement, secretion, enzyme production, gene expression, etc.) as a result of a disturbance in organismal or cellular homeostasis, usually, but not necessarily, exogenous (e.g. temperature, humidity, ionizing radiation)." [GOC:mah]
CsaV3_3G011750.1	GO:0006952	def: "Reactions, triggered in response to the presence of a foreign body or the occurrence of an injury, which result in restriction of damage to the organism attacked or prevention/recovery from the infection caused by the attack." [GOC:go_curators]
CsaV3_3G011750.1	GO:0008150	def: "A biological process represents a specific objective that the organism is genetically programmed to achieve. Biological processes are often described by their outcome or ending state, e.g., the biological process of cell division results in the creation of two daughter cells (a divided cell) from a single parent cell. A biological process is accomplished by a particular set of molecular fun…
CsaV3_3G011750.1	GO:0008152	def: "The chemical reactions and pathways, including anabolism and catabolism, by which living organisms transform chemical substances. Metabolic processes typically transform small molecules, but also include macromolecular processes such as DNA repair and replication, and protein synthesis and degradation." [GOC:go_curators, ISBN:0198547684]
CsaV3_3G011750.1	GO:0008380	def: "The process of removing sections of the primary RNA transcript to remove sequences not present in the mature form of the RNA and joining the remaining sections to form the mature form of the RNA." [GOC:krc, GOC:mah]
CsaV3_3G011750.1	GO:0009507	def: "A chlorophyll-containing plastid with thylakoids organized into grana and frets, or stroma thylakoids, and embedded in a stroma." [ISBN:0471245208]
CsaV3_3G011750.1	GO:0009536	def: "Any member of a family of organelles found in the cytoplasm of plants and some protists, which are membrane-bounded and contain DNA. Plant plastids develop from a common type, the proplastid." [GOC:jl, ISBN:0198547684]
CsaV3_3G011750.1	GO:0009605	def: "Any process that results in a change in state or activity of a cell or an organism (in terms of movement, secretion, enzyme production, gene expression, etc.) as a result of an external stimulus." [GOC:hb]
CsaV3_3G011750.1	GO:0009607	def: "Any process that results in a change in state or activity of a cell or an organism (in terms of movement, secretion, enzyme production, gene expression, etc.) as a result of a biotic stimulus, a stimulus caused or produced by a living organism." [GOC:hb]
CsaV3_3G011750.1	GO:0009617	def: "Any process that results in a change in state or activity of a cell or an organism (in terms of movement, secretion, enzyme production, gene expression, etc.) as a result of a stimulus from a bacterium." [GOC:hb]
CsaV3_3G011750.1	GO:0009987	def: "Any process that is carried out at the cellular level, but not necessarily restricted to a single cell. For example, cell communication occurs among more than one cell, but occurs at the cellular level." [GOC:go_curators, GOC:isa_complete]
CsaV3_3G011750.1	GO:0010035	def: "Any process that results in a change in state or activity of a cell or an organism (in terms of movement, secretion, enzyme production, gene expression, etc.) as a result of an inorganic substance stimulus." [GOC:sm]
CsaV3_3G011750.1	GO:0010038	def: "Any process that results in a change in state or activity of a cell or an organism (in terms of movement, secretion, enzyme production, gene expression, etc.) as a result of a metal ion stimulus." [GOC:sm]
CsaV3_3G011750.1	GO:0010467	def: "The process in which a gene's sequence is converted into a mature gene product (protein or RNA). This includes the production of an RNA transcript and its processing, translation and maturation for protein-coding genes." [GOC:txnOH-2018, PMID:25934543, PMID:31580950]
CsaV3_3G011750.1	GO:0016043	def: "A process that results in the assembly, arrangement of constituent parts, or disassembly of a cellular component." [GOC:ai, GOC:jl, GOC:mah]
CsaV3_3G011750.1	GO:0016070	def: "The cellular chemical reactions and pathways involving RNA, ribonucleic acid, one of the two main type of nucleic acid, consisting of a long, unbranched macromolecule formed from ribonucleotides joined in 3',5'-phosphodiester linkage." [ISBN:0198506732]
CsaV3_3G011750.1	GO:0016071	def: "The chemical reactions and pathways involving mRNA, messenger RNA, which is responsible for carrying the coded genetic 'message', transcribed from DNA, to sites of protein assembly at the ribosomes." [ISBN:0198506732]
CsaV3_3G011750.1	GO:0016567	def: "The process in which one or more ubiquitin groups are added to a protein." [GOC:ai]
CsaV3_3G011750.1	GO:0016740	def: "Catalysis of the transfer of a group, e.g. a methyl group, glycosyl group, acyl group, phosphorus-containing, or other groups, from one compound (generally regarded as the donor) to another compound (generally regarded as the acceptor). Transferase is the systematic name for any enzyme of EC class 2." [ISBN:0198506732]
CsaV3_3G011750.1	GO:0019538	def: "The chemical reactions and pathways involving a protein. Includes protein modification." [GOC:ma]
CsaV3_3G011750.1	GO:0019787	def: "Catalysis of the transfer of a ubiquitin-like from one protein to another via the reaction X-ULP + Y --> Y-ULP + X, where both X-ULP and Y-ULP are covalent linkages. ULP represents a ubiquitin-like protein." [GOC:mah, GOC:rn, PMID:10806345, PMID:10884686]
CsaV3_3G011750.1	GO:0022607	def: "The aggregation, arrangement and bonding together of a cellular component." [GOC:isa_complete]
CsaV3_3G011750.1	GO:0022613	def: "A cellular process that results in the biosynthesis of constituent macromolecules, assembly, and arrangement of constituent parts of a complex containing RNA and proteins. Includes the biosynthesis of the constituent RNA and protein molecules, and those macromolecular modifications that are involved in synthesis or assembly of the ribonucleoprotein complex." [GOC:isa_complete, GOC:mah]
CsaV3_3G011750.1	GO:0022618	def: "The aggregation, arrangement and bonding together of proteins and RNA molecules to form a ribonucleoprotein complex." [GOC:jl]
CsaV3_3G011750.1	GO:0030312	def: "A structure that lies outside the plasma membrane and surrounds the entire cell or cells. This does not include the periplasmic space." [GOC:go_curators]
CsaV3_3G011750.1	GO:0031461	def: "Any ubiquitin ligase complex in which the catalytic core consists of a member of the cullin family and a RING domain protein; the core is associated with one or more additional proteins that confer substrate specificity." [PMID:15571813, PMID:15688063]
CsaV3_3G011750.1	GO:0031974	def: "The enclosed volume within a sealed membrane or between two sealed membranes. Encompasses the volume enclosed by the membranes of a particular organelle, e.g. endoplasmic reticulum lumen, or the space between the two lipid bilayers of a double membrane surrounding an organelle, e.g. nuclear envelope lumen." [GOC:add, GOC:mah]
CsaV3_3G011750.1	GO:0031981	def: "The volume enclosed by the nuclear inner membrane." [GOC:mah, GOC:pz]
CsaV3_3G011750.1	GO:0032446	def: "A protein modification process in which one or more groups of a small protein, such as ubiquitin or a ubiquitin-like protein, are covalently attached to a target protein." [GOC:mah]
CsaV3_3G011750.1	GO:0032991	def: "A stable assembly of two or more macromolecules, i.e. proteins, nucleic acids, carbohydrates or lipids, in which at least one component is a protein and the constituent parts function together." [GOC:dos, GOC:mah]
CsaV3_3G011750.1	GO:0034622	#N/A
CsaV3_3G011750.1	GO:0034641	def: "The chemical reactions and pathways involving various organic and inorganic nitrogenous compounds, as carried out by individual cells." [GOC:mah]
CsaV3_3G011750.1	GO:0036211	def: "The covalent alteration of one or more amino acids occurring in proteins, peptides and nascent polypeptides (co-translational, post-translational modifications). Includes the modification of charged tRNAs that are destined to occur in a protein (pre-translation modification)." [GOC:bf, GOC:jl]
CsaV3_3G011750.1	GO:0042221	def: "Any process that results in a change in state or activity of a cell or an organism (in terms of movement, secretion, enzyme production, gene expression, etc.) as a result of a chemical stimulus." [GOC:jl]
CsaV3_3G011750.1	GO:0042742	def: "Reactions triggered in response to the presence of a bacterium that act to protect the cell or organism." [GOC:jl]
CsaV3_3G011750.1	GO:0043170	def: "The chemical reactions and pathways involving macromolecules, any molecule of high relative molecular mass, the structure of which essentially comprises the multiple repetition of units derived, actually or conceptually, from molecules of low relative molecular mass." [GOC:mah]
CsaV3_3G011750.1	GO:0043207	def: "Any process that results in a change in state or activity of a cell or an organism (in terms of movement, secretion, enzyme production, gene expression, etc.) as a result of an external biotic stimulus, an external stimulus caused by, or produced by living things." [GOC:go_curators]
CsaV3_3G011750.1	GO:0043226	def: "Organized structure of distinctive morphology and function. Includes the nucleus, mitochondria, plastids, vacuoles, vesicles, ribosomes and the cytoskeleton, and prokaryotic structures such as anammoxosomes and pirellulosomes. Excludes the plasma membrane." [GOC:go_curators]
CsaV3_3G011750.1	GO:0043227	def: "Organized structure of distinctive morphology and function, bounded by a single or double lipid bilayer membrane. Includes the nucleus, mitochondria, plastids, vacuoles, and vesicles. Excludes the plasma membrane." [GOC:go_curators]
CsaV3_3G011750.1	GO:0043228	def: "Organized structure of distinctive morphology and function, not bounded by a lipid bilayer membrane. Includes ribosomes, the cytoskeleton and chromosomes." [GOC:go_curators]
CsaV3_3G011750.1	GO:0043229	def: "Organized structure of distinctive morphology and function, occurring within the cell. Includes the nucleus, mitochondria, plastids, vacuoles, vesicles, ribosomes and the cytoskeleton. Excludes the plasma membrane." [GOC:go_curators]
CsaV3_3G011750.1	GO:0043231	def: "Organized structure of distinctive morphology and function, bounded by a single or double lipid bilayer membrane and occurring within the cell. Includes the nucleus, mitochondria, plastids, vacuoles, and vesicles. Excludes the plasma membrane." [GOC:go_curators]
CsaV3_3G011750.1	GO:0043232	def: "Organized structure of distinctive morphology and function, not bounded by a lipid bilayer membrane and occurring within the cell. Includes ribosomes, the cytoskeleton and chromosomes." [GOC:go_curators]
CsaV3_3G011750.1	GO:0043233	def: "The internal volume enclosed by the membranes of a particular organelle; includes the volume enclosed by a single organelle membrane, e.g. endoplasmic reticulum lumen, or the volume enclosed by the innermost of the two lipid bilayers of an organelle envelope, e.g. nuclear lumen." [GOC:jl, GOC:mah]
CsaV3_3G011750.1	GO:0043412	def: "The covalent alteration of one or more monomeric units in a polypeptide, polynucleotide, polysaccharide, or other biological macromolecule, resulting in a change in its properties." [GOC:go_curators]
CsaV3_3G011750.1	GO:0043933	def: "Any process in which macromolecules aggregate, disaggregate, or are modified, resulting in the formation, disassembly, or alteration of a protein complex." [GOC:mah]
CsaV3_3G011750.1	GO:0044085	def: "A process that results in the biosynthesis of constituent macromolecules, assembly, and arrangement of constituent parts of a cellular component. Includes biosynthesis of constituent macromolecules, and those macromolecular modifications that are involved in synthesis or assembly of the cellular component." [GOC:jl, GOC:mah]
CsaV3_3G011750.1	GO:0044237	def: "The chemical reactions and pathways by which individual cells transform chemical substances." [GOC:go_curators]
CsaV3_3G011750.1	GO:0044238	def: "The chemical reactions and pathways involving those compounds which are formed as a part of the normal anabolic and catabolic processes. These processes take place in most, if not all, cells of the organism." [GOC:go_curators, http://www.metacyc.org]
CsaV3_3G011750.1	GO:0044260	def: "The chemical reactions and pathways involving macromolecules, any molecule of high relative molecular mass, the structure of which essentially comprises the multiple repetition of units derived, actually or conceptually, from molecules of low relative molecular mass, as carried out by individual cells." [GOC:mah]
CsaV3_3G011750.1	GO:0044267	def: "The chemical reactions and pathways involving a specific protein, rather than of proteins in general, occurring at the level of an individual cell. Includes cellular protein modification." [GOC:jl]
CsaV3_3G011750.1	GO:0044422	def: "OBSOLETE. Any constituent part of an organelle, an organized structure of distinctive morphology and function. Includes constituent parts of the nucleus, mitochondria, plastids, vacuoles, vesicles, ribosomes and the cytoskeleton, but excludes the plasma membrane." [GOC:jl]
CsaV3_3G011750.1	GO:0044424	def: "OBSOLETE. Any constituent part of the living contents of a cell; the matter contained within (but not including) the plasma membrane, usually taken to exclude large vacuoles and masses of secretory or ingested material. In eukaryotes it includes the nucleus and cytoplasm." [GOC:jl]
CsaV3_3G011750.1	GO:0044428	def: "OBSOLETE. Any constituent part of the nucleus, a membrane-bounded organelle of eukaryotic cells in which chromosomes are housed and replicated." [GOC:jl]
CsaV3_3G011750.1	GO:0044444	def: "OBSOLETE. Any constituent part of the cytoplasm, all of the contents of a cell excluding the plasma membrane and nucleus, but including other subcellular structures." [GOC:jl]
CsaV3_3G011750.1	GO:0044446	def: "OBSOLETE. A constituent part of an intracellular organelle, an organized structure of distinctive morphology and function, occurring within the cell. Includes constituent parts of the nucleus, mitochondria, plastids, vacuoles, vesicles, ribosomes and the cytoskeleton but excludes the plasma membrane." [GOC:jl]
CsaV3_3G011750.1	GO:0044464	def: "OBSOLETE. Any constituent part of a cell, the basic structural and functional unit of all organisms." [GOC:jl]
CsaV3_3G011750.1	GO:0046483	def: "The chemical reactions and pathways involving heterocyclic compounds, those with a cyclic molecular structure and at least two different atoms in the ring (or rings)." [ISBN:0198506732]
CsaV3_3G011750.1	GO:0046686	def: "Any process that results in a change in state or activity of a cell or an organism (in terms of movement, secretion, enzyme production, gene expression, etc.) as a result of a cadmium (Cd) ion stimulus." [GOC:ai]
CsaV3_3G011750.1	GO:0050896	def: "Any process that results in a change in state or activity of a cell or an organism (in terms of movement, secretion, enzyme production, gene expression, etc.) as a result of a stimulus. The process begins with detection of the stimulus and ends with a change in state or activity or the cell or organism." [GOC:ai, GOC:bf]
CsaV3_3G011750.1	GO:0051704	def: "OBSOLETE. A biological process which involves another organism of the same or different species." [GOC:jl]
CsaV3_3G011750.1	GO:0051707	def: "Any process that results in a change in state or activity of a cell or an organism (in terms of movement, secretion, enzyme production, gene expression, etc.) as a result of a stimulus from another living organism." [GOC:ai]
CsaV3_3G011750.1	GO:0061630	def: "Catalysis of the transfer of ubiquitin to a substrate protein via the reaction X-ubiquitin + S -> X + S-ubiquitin, where X is either an E2 or E3 enzyme, the X-ubiquitin linkage is a thioester bond, and the S-ubiquitin linkage is an amide bond: an isopeptide bond between the C-terminal glycine of ubiquitin and the epsilon-amino group of lysine residues in the substrate or, in the linear exte…
CsaV3_3G011750.1	GO:0061659	def: "Catalysis of the transfer of a ubiquitin-like protein (ULP) to a substrate protein via the reaction X-ULP + S --> X + S-ULP, where X is either an E2 or E3 enzyme, the X-ULP linkage is a thioester bond, and the S-ULP linkage is an isopeptide bond between the C-terminal glycine of ULP and the epsilon-amino group of lysine residues in the substrate." [GOC:dph]
CsaV3_3G011750.1	GO:0065003	def: "The aggregation, arrangement and bonding together of a set of macromolecules to form a protein-containing complex." [GOC:jl]
CsaV3_3G011750.1	GO:0070013	def: "An organelle lumen that is part of an intracellular organelle." [GOC:mah]
CsaV3_3G011750.1	GO:0070534	def: "A protein ubiquitination process in which a polymer of ubiquitin, formed by linkages between lysine residues at position 63 of the ubiquitin monomers, is added to a protein. K63-linked ubiquitination does not target the substrate protein for degradation, but is involved in several pathways, notably as a signal to promote error-free DNA postreplication repair." [GOC:mah, PMID:15556404]
CsaV3_3G011750.1	GO:0070647	def: "A protein modification process in which one or more groups of a small protein, such as ubiquitin or a ubiquitin-like protein, are covalently attached to or removed from a target protein." [GOC:mah]
CsaV3_3G011750.1	GO:0071006	def: "A spliceosomal complex that is formed by the displacement of the U1 and U4 snRNPs from the precatalytic spliceosome; the U2, U5 and U6 snRNPs remain associated with the mRNA. This complex, sometimes called the activated spliceosome, is the catalytically active form of the spliceosome, and includes many proteins in addition to those found in the U2, and U5 and U6 snRNPs." [GOC:ab, GOC:krc, G…
CsaV3_3G011750.1	GO:0071012	def: "A spliceosomal complex that is formed by the displacement of the two snRNPs from the precatalytic spliceosome; three snRNPs including U5 remain associated with the mRNA. This complex, sometimes called the activated spliceosome, is the catalytically active form of the spliceosome, and includes many proteins in addition to those found in the associated snRNPs." [GOC:ab, GOC:krc, GOC:mah, PMID…
CsaV3_3G011750.1	GO:0071704	def: "The chemical reactions and pathways involving an organic substance, any molecular entity containing carbon." [GOC:mah]
CsaV3_3G011750.1	GO:0071826	def: "Any process in which macromolecules aggregate, disaggregate, or are modified, resulting in the formation, disassembly, or alteration of a ribonucleoprotein complex." [GOC:mah]
CsaV3_3G011750.1	GO:0071840	def: "A process that results in the biosynthesis of constituent macromolecules, assembly, arrangement of constituent parts, or disassembly of a cellular component." [GOC:mah]
CsaV3_3G011750.1	GO:0071944	def: "The part of a cell encompassing the cell cortex, the plasma membrane, and any external encapsulating structures." [GOC:mah]
CsaV3_3G011750.1	GO:0080008	def: "A ubiquitin ligase complex in which a cullin from the Cul4 family and a RING domain protein form the catalytic core; substrate specificity is conferred by an adaptor protein." [PMID:16792691, PMID:18223036, PMID:18552200]
CsaV3_3G011750.1	GO:0090304	def: "Any cellular metabolic process involving nucleic acids." [GOC:dph, GOC:tb]
CsaV3_3G011750.1	GO:0098542	def: "Reactions triggered in response to the presence of another organism that act to protect the cell or organism from damage caused by that organism." [GOC:dos]
CsaV3_3G011750.1	GO:0140096	def: "Catalytic activity that acts to modify a protein." [GOC:molecular_function_refactoring, GOC:pdt]
CsaV3_3G011750.1	GO:1901360	def: "The chemical reactions and pathways involving organic cyclic compound." [GOC:TermGenie]
CsaV3_3G011750.1	GO:1901564	def: "The chemical reactions and pathways involving organonitrogen compound." [GOC:pr, GOC:TermGenie]
CsaV3_3G011750.1	GO:1902494	def: "A protein complex which is capable of catalytic activity." [GOC:bhm, GOC:TermGenie, PMID:8077207]
CsaV3_3G011750.1	GO:1990234	def: "A protein complex capable of catalyzing the transfer of a group, e.g. a methyl group, glycosyl group, acyl group, phosphorus-containing, or other groups, from one compound (generally regarded as the donor) to another compound (generally regarded as the acceptor)." [GOC:bhm, PMID:16540464]
CsaV3_3G011750.1	GO:1990904	def: "A macromolecular complex that contains both RNA and protein molecules." [GOC:krc, GOC:vesicles]
CsaV3_3G011790.1	GO:0000902	def: "The developmental process in which the size or shape of a cell is generated and organized." [GOC:clt, GOC:dph, GOC:go_curators, GOC:tb]
CsaV3_3G011790.1	GO:0003674	def: "A molecular process that can be carried out by the action of a single macromolecular machine, usually via direct physical interactions with other molecular entities. Function in this sense denotes an action, or activity, that a gene product (or a complex) performs. These actions are described from two distinct but related perspectives: (1) biochemical activity, and (2) role as a component i…
CsaV3_3G011790.1	GO:0003779	def: "Binding to monomeric or multimeric forms of actin, including actin filaments." [GOC:clt]
CsaV3_3G011790.1	GO:0005198	def: "The action of a molecule that contributes to the structural integrity of a complex or its assembly within or outside a cell." [GOC:mah, GOC:vw]
CsaV3_3G011790.1	GO:0005200	def: "The action of a molecule that contributes to the structural integrity of a cytoskeletal structure." [GOC:mah]
CsaV3_3G011790.1	GO:0005488	def: "The selective, non-covalent, often stoichiometric, interaction of a molecule with one or more specific sites on another molecule." [GOC:ceb, GOC:mah, ISBN:0198506732]
CsaV3_3G011790.1	GO:0005515	def: "Binding to a protein." [GOC:go_curators]
CsaV3_3G011790.1	GO:0005575	def: "A location, relative to cellular compartments and structures, occupied by a macromolecular machine when it carries out a molecular function. There are two ways in which the gene ontology describes locations of gene products: (1) relative to cellular structures (e.g., cytoplasmic side of plasma membrane) or compartments (e.g., mitochondrion), and (2) the stable macromolecular complexes of wh…
CsaV3_3G011790.1	GO:0005622	def: "A component of a cell contained within (but not including) the plasma membrane. In eukaryotes it includes the nucleus and cytoplasm." [ISBN:0198506732]
CsaV3_3G011790.1	GO:0005623	def: "OBSOLETE. The basic structural and functional unit of all organisms. Includes the plasma membrane and any external encapsulating structures such as the cell wall and cell envelope." [GOC:go_curators]
CsaV3_3G011790.1	GO:0005856	def: "Any of the various filamentous elements that form the internal framework of cells, and typically remain after treatment of the cells with mild detergent to remove membrane constituents and soluble components of the cytoplasm. The term embraces intermediate filaments, microfilaments, microtubules, the microtrabecular lattice, and other structures characterized by a polymeric filamentous natu…
CsaV3_3G011790.1	GO:0005885	def: "A stable protein complex that contains two actin-related proteins, Arp2 and Arp3, and five novel proteins (ARPC1-5), and functions in the nucleation of branched actin filaments." [GOC:jl, GOC:vw, PMID:12479800]
CsaV3_3G011790.1	GO:0006996	def: "A process that is carried out at the cellular level which results in the assembly, arrangement of constituent parts, or disassembly of an organelle within a cell. An organelle is an organized structure of distinctive morphology and function. Includes the nucleus, mitochondria, plastids, vacuoles, vesicles, ribosomes and the cytoskeleton. Excludes the plasma membrane." [GOC:mah]
CsaV3_3G011790.1	GO:0007010	def: "A process that is carried out at the cellular level which results in the assembly, arrangement of constituent parts, or disassembly of cytoskeletal structures." [GOC:dph, GOC:jl, GOC:mah]
CsaV3_3G011790.1	GO:0007015	def: "A process that is carried out at the cellular level which results in the assembly, arrangement of constituent parts, or disassembly of cytoskeletal structures comprising actin filaments. Includes processes that control the spatial distribution of actin filaments, such as organizing filaments into meshworks, bundles, or other structures, as by cross-linking." [GOC:mah]
CsaV3_3G011790.1	GO:0008064	def: "Any process that modulates the frequency, rate or extent of the assembly or disassembly of actin filaments by the addition or removal of actin monomers from a filament." [GOC:mah]
CsaV3_3G011790.1	GO:0008092	def: "Binding to a protein component of a cytoskeleton (actin, microtubule, or intermediate filament cytoskeleton)." [GOC:mah]
CsaV3_3G011790.1	GO:0008150	def: "A biological process represents a specific objective that the organism is genetically programmed to achieve. Biological processes are often described by their outcome or ending state, e.g., the biological process of cell division results in the creation of two daughter cells (a divided cell) from a single parent cell. A biological process is accomplished by a particular set of molecular fun…
CsaV3_3G011790.1	GO:0008360	def: "Any process that modulates the surface configuration of a cell." [GOC:dph, GOC:go_curators, GOC:tb]
CsaV3_3G011790.1	GO:0009653	def: "The process in which anatomical structures are generated and organized. Morphogenesis pertains to the creation of form." [GOC:go_curators, ISBN:0521436125]
CsaV3_3G011790.1	GO:0009987	def: "Any process that is carried out at the cellular level, but not necessarily restricted to a single cell. For example, cell communication occurs among more than one cell, but occurs at the cellular level." [GOC:go_curators, GOC:isa_complete]
CsaV3_3G011790.1	GO:0010638	def: "Any process that increases the frequency, rate or extent of a process involved in the formation, arrangement of constituent parts, or disassembly of an organelle." [GOC:dph, GOC:tb]
CsaV3_3G011790.1	GO:0015629	def: "The part of the cytoskeleton (the internal framework of a cell) composed of actin and associated proteins. Includes actin cytoskeleton-associated complexes." [GOC:jl, ISBN:0395825172, ISBN:0815316194]
CsaV3_3G011790.1	GO:0016043	def: "A process that results in the assembly, arrangement of constituent parts, or disassembly of a cellular component." [GOC:ai, GOC:jl, GOC:mah]
CsaV3_3G011790.1	GO:0022603	def: "Any process that modulates the frequency, rate or extent of anatomical structure morphogenesis." [GOC:mah]
CsaV3_3G011790.1	GO:0022604	def: "Any process that modulates the frequency, rate or extent of cell morphogenesis. Cell morphogenesis is the developmental process in which the shape of a cell is generated and organized." [GOC:isa_complete]
CsaV3_3G011790.1	GO:0022607	def: "The aggregation, arrangement and bonding together of a cellular component." [GOC:isa_complete]
CsaV3_3G011790.1	GO:0030029	def: "Any cellular process that depends upon or alters the actin cytoskeleton, that part of the cytoskeleton comprising actin filaments and their associated proteins." [GOC:mah]
CsaV3_3G011790.1	GO:0030030	def: "A process that is carried out at the cellular level which results in the assembly, arrangement of constituent parts, or disassembly of a prolongation or process extending from a cell, e.g. a flagellum or axon." [GOC:jl, GOC:mah, http://www.cogsci.princeton.edu/~wn/]
CsaV3_3G011790.1	GO:0030031	def: "Formation of a prolongation or process extending from a cell, e.g. a flagellum or axon." [GOC:jl, GOC:mah, http://www.cogsci.princeton.edu/~wn/]
CsaV3_3G011790.1	GO:0030036	def: "A process that is carried out at the cellular level which results in the assembly, arrangement of constituent parts, or disassembly of cytoskeletal structures comprising actin filaments and their associated proteins." [GOC:dph, GOC:jl, GOC:mah]
CsaV3_3G011790.1	GO:0030832	def: "Any process that controls the length of actin filaments in a cell." [GOC:dph, GOC:mah]
CsaV3_3G011790.1	GO:0030833	def: "Any process that modulates the frequency, rate or extent of the assembly of actin filaments by the addition of actin monomers to a filament." [GOC:mah]
CsaV3_3G011790.1	GO:0030838	def: "Any process that activates or increases the frequency, rate or extent of actin polymerization." [GOC:mah]
CsaV3_3G011790.1	GO:0030865	def: "A process that is carried out at the cellular level which results in the assembly, arrangement of constituent parts, or disassembly of cytoskeletal structures in the cell cortex, i.e. just beneath the plasma membrane." [GOC:dph, GOC:jl, GOC:mah]
CsaV3_3G011790.1	GO:0030866	def: "A process that is carried out at the cellular level which results in the assembly, arrangement of constituent parts, or disassembly of actin-based cytoskeletal structures in the cell cortex, i.e. just beneath the plasma membrane." [GOC:dph, GOC:jl, GOC:mah, GOC:pf]
CsaV3_3G011790.1	GO:0031334	def: "Any process that activates or increases the frequency, rate or extent of protein complex assembly." [GOC:mah]
CsaV3_3G011790.1	GO:0032271	def: "Any process that modulates the frequency, rate or extent of the process of creating protein polymers." [GOC:mah]
CsaV3_3G011790.1	GO:0032273	def: "Any process that activates or increases the frequency, rate or extent of the process of creating protein polymers." [GOC:mah]
CsaV3_3G011790.1	GO:0032502	def: "A biological process whose specific outcome is the progression of an integrated living unit: an anatomical structure (which may be a subcellular structure, cell, tissue, or organ), or organism over time from an initial condition to a later condition." [GOC:isa_complete]
CsaV3_3G011790.1	GO:0032535	def: "A process that modulates the size of a cellular component." [GOC:mah]
CsaV3_3G011790.1	GO:0032956	def: "Any process that modulates the frequency, rate or extent of the formation, arrangement of constituent parts, or disassembly of cytoskeletal structures comprising actin filaments and their associated proteins." [GOC:mah]
CsaV3_3G011790.1	GO:0032970	def: "Any process that modulates the frequency, rate or extent of any cellular process that depends upon or alters the actin cytoskeleton." [GOC:mah]
CsaV3_3G011790.1	GO:0032989	def: "The process in which cellular structures, including whole cells or cell parts, are generated and organized." [GOC:dph, GOC:mah, GOC:tb]
CsaV3_3G011790.1	GO:0032991	def: "A stable assembly of two or more macromolecules, i.e. proteins, nucleic acids, carbohydrates or lipids, in which at least one component is a protein and the constituent parts function together." [GOC:dos, GOC:mah]
CsaV3_3G011790.1	GO:0033043	def: "Any process that modulates the frequency, rate or extent of a process involved in the formation, arrangement of constituent parts, or disassembly of an organelle." [GOC:mah]
CsaV3_3G011790.1	GO:0034314	def: "The actin nucleation process in which actin monomers combine to form a new branch on the side of an existing actin filament; mediated by the Arp2/3 protein complex and its interaction with other proteins." [GOC:mah, PMID:16959963, PMID:18640983]
CsaV3_3G011790.1	GO:0043226	def: "Organized structure of distinctive morphology and function. Includes the nucleus, mitochondria, plastids, vacuoles, vesicles, ribosomes and the cytoskeleton, and prokaryotic structures such as anammoxosomes and pirellulosomes. Excludes the plasma membrane." [GOC:go_curators]
CsaV3_3G011790.1	GO:0043228	def: "Organized structure of distinctive morphology and function, not bounded by a lipid bilayer membrane. Includes ribosomes, the cytoskeleton and chromosomes." [GOC:go_curators]
CsaV3_3G011790.1	GO:0043229	def: "Organized structure of distinctive morphology and function, occurring within the cell. Includes the nucleus, mitochondria, plastids, vacuoles, vesicles, ribosomes and the cytoskeleton. Excludes the plasma membrane." [GOC:go_curators]
CsaV3_3G011790.1	GO:0043232	def: "Organized structure of distinctive morphology and function, not bounded by a lipid bilayer membrane and occurring within the cell. Includes ribosomes, the cytoskeleton and chromosomes." [GOC:go_curators]
CsaV3_3G011790.1	GO:0043254	def: "Any process that modulates the frequency, rate or extent of protein complex assembly." [GOC:jl]
CsaV3_3G011790.1	GO:0044085	def: "A process that results in the biosynthesis of constituent macromolecules, assembly, and arrangement of constituent parts of a cellular component. Includes biosynthesis of constituent macromolecules, and those macromolecular modifications that are involved in synthesis or assembly of the cellular component." [GOC:jl, GOC:mah]
CsaV3_3G011790.1	GO:0044087	def: "Any process that modulates the frequency, rate or extent of cellular component biogenesis, a process that results in the biosynthesis of constituent macromolecules, assembly, and arrangement of constituent parts of a cellular component." [GOC:jl]
CsaV3_3G011790.1	GO:0044089	def: "Any process that activates or increases the frequency, rate or extent of cellular component biogenesis, a process that results in the biosynthesis of constituent macromolecules, assembly, and arrangement of constituent parts of a cellular component." [GOC:jl]
CsaV3_3G011790.1	GO:0044422	def: "OBSOLETE. Any constituent part of an organelle, an organized structure of distinctive morphology and function. Includes constituent parts of the nucleus, mitochondria, plastids, vacuoles, vesicles, ribosomes and the cytoskeleton, but excludes the plasma membrane." [GOC:jl]
CsaV3_3G011790.1	GO:0044424	def: "OBSOLETE. Any constituent part of the living contents of a cell; the matter contained within (but not including) the plasma membrane, usually taken to exclude large vacuoles and masses of secretory or ingested material. In eukaryotes it includes the nucleus and cytoplasm." [GOC:jl]
CsaV3_3G011790.1	GO:0044430	def: "OBSOLETE. Any constituent part of the cytoskeleton, a cellular scaffolding or skeleton that maintains cell shape, enables some cell motion (using structures such as flagella and cilia), and plays important roles in both intra-cellular transport (e.g. the movement of vesicles and organelles) and cellular division. Includes constituent parts of intermediate filaments, microfilaments, microtub…
CsaV3_3G011790.1	GO:0044446	def: "OBSOLETE. A constituent part of an intracellular organelle, an organized structure of distinctive morphology and function, occurring within the cell. Includes constituent parts of the nucleus, mitochondria, plastids, vacuoles, vesicles, ribosomes and the cytoskeleton but excludes the plasma membrane." [GOC:jl]
CsaV3_3G011790.1	GO:0044464	def: "OBSOLETE. Any constituent part of a cell, the basic structural and functional unit of all organisms." [GOC:jl]
CsaV3_3G011790.1	GO:0044877	def: "Binding to a macromolecular complex." [GOC:jl]
CsaV3_3G011790.1	GO:0045010	def: "The initial step in the formation of an actin filament, in which actin monomers combine to form a new filament. Nucleation is slow relative to the subsequent addition of more monomers to extend the filament." [ISBN:0815316194]
CsaV3_3G011790.1	GO:0048518	def: "Any process that activates or increases the frequency, rate or extent of a biological process. Biological processes are regulated by many means; examples include the control of gene expression, protein modification or interaction with a protein or substrate molecule." [GOC:jid]
CsaV3_3G011790.1	GO:0048522	def: "Any process that activates or increases the frequency, rate or extent of a cellular process, any of those that are carried out at the cellular level, but are not necessarily restricted to a single cell. For example, cell communication occurs among more than one cell, but occurs at the cellular level." [GOC:jid]
CsaV3_3G011790.1	GO:0048856	def: "The biological process whose specific outcome is the progression of an anatomical structure from an initial condition to its mature state. This process begins with the formation of the structure and ends with the mature structure, whatever form that may be including its natural destruction. An anatomical structure is any biological entity that occupies space and is distinguished from its su…
CsaV3_3G011790.1	GO:0048869	def: "A biological process whose specific outcome is the progression of a cell over time from an initial condition to a later condition." [GOC:isa_complete]
CsaV3_3G011790.1	GO:0050789	def: "Any process that modulates the frequency, rate or extent of a biological process. Biological processes are regulated by many means; examples include the control of gene expression, protein modification or interaction with a protein or substrate molecule." [GOC:ai, GOC:go_curators]
CsaV3_3G011790.1	GO:0050793	def: "Any process that modulates the frequency, rate or extent of development, the biological process whose specific outcome is the progression of a multicellular organism over time from an initial condition (e.g. a zygote, or a young adult) to a later condition (e.g. a multicellular animal or an aged adult)." [GOC:go_curators]
CsaV3_3G011790.1	GO:0050794	def: "Any process that modulates the frequency, rate or extent of a cellular process, any of those that are carried out at the cellular level, but are not necessarily restricted to a single cell. For example, cell communication occurs among more than one cell, but occurs at the cellular level." [GOC:go_curators]
CsaV3_3G011790.1	GO:0051015	def: "Binding to an actin filament, also known as F-actin, a helical filamentous polymer of globular G-actin subunits." [ISBN:0198506732]
CsaV3_3G011790.1	GO:0051128	def: "Any process that modulates the frequency, rate or extent of a process involved in the formation, arrangement of constituent parts, or disassembly of cell structures, including the plasma membrane and any external encapsulating structures such as the cell wall and cell envelope." [GOC:ai]
CsaV3_3G011790.1	GO:0051130	def: "Any process that activates or increases the frequency, rate or extent of a process involved in the formation, arrangement of constituent parts, or disassembly of cell structures, including the plasma membrane and any external encapsulating structures such as the cell wall and cell envelope." [GOC:ai]
CsaV3_3G011790.1	GO:0051493	def: "Any process that modulates the frequency, rate or extent of the formation, arrangement of constituent parts, or disassembly of cytoskeletal structures." [GOC:ai]
CsaV3_3G011790.1	GO:0051495	def: "Any process that activates or increases the frequency, rate or extent of the formation, arrangement of constituent parts, or disassembly of cytoskeletal structures." [GOC:ai]
CsaV3_3G011790.1	GO:0065007	def: "Any process that modulates a measurable attribute of any biological process, quality or function." [GOC:dph, GOC:isa_complete, GOC:mah, GOC:pr, GOC:vw]
CsaV3_3G011790.1	GO:0065008	def: "Any process that modulates a qualitative or quantitative trait of a biological quality. A biological quality is a measurable attribute of an organism or part of an organism, such as size, mass, shape, color, etc." [GOC:dph, GOC:isa_complete, GOC:mah, GOC:pr, GOC:vw]
CsaV3_3G011790.1	GO:0071840	def: "A process that results in the biosynthesis of constituent macromolecules, assembly, arrangement of constituent parts, or disassembly of a cellular component." [GOC:mah]
CsaV3_3G011790.1	GO:0090066	def: "Any process that modulates the size of an anatomical structure." [GOC:dph, GOC:tb]
CsaV3_3G011790.1	GO:0097435	def: "A process that is carried out at the cellular level which results in the assembly, arrangement of constituent parts, or disassembly of a supramolecular fiber, a polymer consisting of an indefinite number of protein or protein complex subunits that have polymerised to form a fiber-shaped structure." [GOC:pr]
CsaV3_3G011790.1	GO:0110053	def: "Any process that modulates the frequency, rate or extent of actin filament organization." [GOC:kmv]
CsaV3_3G011790.1	GO:1902903	def: "Any process that modulates the frequency, rate or extent of supramolecular fiber organization." [GO_REF:0000058, GOC:PARL, GOC:rl, GOC:TermGenie, PMID:23921388]
CsaV3_3G011790.1	GO:1902905	def: "Any process that activates or increases the frequency, rate or extent of supramolecular fiber organization." [GO_REF:0000058, GOC:PARL, GOC:rl, GOC:TermGenie, PMID:23921388]
CsaV3_3G011820.1	GO:0001101	def: "Any process that results in a change in state or activity of a cell or an organism (in terms of movement, secretion, enzyme production, gene expression, etc.) as a result of a stimulus by the chemical structure of the anion portion of a dissociated acid (rather than the acid acting as a proton donor). The acid chemical may be in gaseous, liquid or solid form." [GOC:go_curators, GOC:rn]
CsaV3_3G011820.1	GO:0003674	def: "A molecular process that can be carried out by the action of a single macromolecular machine, usually via direct physical interactions with other molecular entities. Function in this sense denotes an action, or activity, that a gene product (or a complex) performs. These actions are described from two distinct but related perspectives: (1) biochemical activity, and (2) role as a component i…
CsaV3_3G011820.1	GO:0005215	def: "Enables the directed movement of substances (such as macromolecules, small molecules, ions) into, out of or within a cell, or between cells." [GOC:ai, GOC:dgf]
CsaV3_3G011820.1	GO:0006810	def: "The directed movement of substances (such as macromolecules, small molecules, ions) or cellular components (such as complexes and organelles) into, out of or within a cell, or between cells, or within a multicellular organism by means of some agent such as a transporter, pore or motor protein." [GOC:dos, GOC:dph, GOC:jl, GOC:mah]
CsaV3_3G011820.1	GO:0006857	def: "The directed movement of oligopeptides into, out of or within a cell, or between cells, by means of some agent such as a transporter or pore. Oligopeptides are molecules that contain a small number (2 to 20) of amino-acid residues connected by peptide linkages." [ISBN:0198506732]
CsaV3_3G011820.1	GO:0006950	def: "Any process that results in a change in state or activity of a cell or an organism (in terms of movement, secretion, enzyme production, gene expression, etc.) as a result of a disturbance in organismal or cellular homeostasis, usually, but not necessarily, exogenous (e.g. temperature, humidity, ionizing radiation)." [GOC:mah]
CsaV3_3G011820.1	GO:0006952	def: "Reactions, triggered in response to the presence of a foreign body or the occurrence of an injury, which result in restriction of damage to the organism attacked or prevention/recovery from the infection caused by the attack." [GOC:go_curators]
CsaV3_3G011820.1	GO:0006970	def: "Any process that results in a change in state or activity of a cell or an organism (in terms of movement, secretion, enzyme production, gene expression, etc.) as a result of a stimulus indicating an increase or decrease in the concentration of solutes outside the organism or cell." [GOC:jl]
CsaV3_3G011820.1	GO:0006972	def: "Any process that results in a change in state or activity of a cell or an organism (in terms of movement, secretion, enzyme production, gene expression, etc.) as a result of detection of, or exposure to, a hyperosmotic environment, i.e. an environment with a higher concentration of solutes than the organism or cell." [GOC:jl, PMID:12142009]
CsaV3_3G011820.1	GO:0008150	def: "A biological process represents a specific objective that the organism is genetically programmed to achieve. Biological processes are often described by their outcome or ending state, e.g., the biological process of cell division results in the creation of two daughter cells (a divided cell) from a single parent cell. A biological process is accomplished by a particular set of molecular fun…
CsaV3_3G011820.1	GO:0009605	def: "Any process that results in a change in state or activity of a cell or an organism (in terms of movement, secretion, enzyme production, gene expression, etc.) as a result of an external stimulus." [GOC:hb]
CsaV3_3G011820.1	GO:0009607	def: "Any process that results in a change in state or activity of a cell or an organism (in terms of movement, secretion, enzyme production, gene expression, etc.) as a result of a biotic stimulus, a stimulus caused or produced by a living organism." [GOC:hb]
CsaV3_3G011820.1	GO:0009611	def: "Any process that results in a change in state or activity of a cell or an organism (in terms of movement, secretion, enzyme production, gene expression, etc.) as a result of a stimulus indicating damage to the organism." [GOC:go_curators]
CsaV3_3G011820.1	GO:0009617	def: "Any process that results in a change in state or activity of a cell or an organism (in terms of movement, secretion, enzyme production, gene expression, etc.) as a result of a stimulus from a bacterium." [GOC:hb]
CsaV3_3G011820.1	GO:0009624	def: "Any process that results in a change in state or activity of a cell or an organism (in terms of movement, secretion, enzyme production, gene expression, etc.) as a result of a stimulus from a nematode." [GOC:hb]
CsaV3_3G011820.1	GO:0009628	def: "Any process that results in a change in state or activity of a cell or an organism (in terms of movement, secretion, enzyme production, gene expression, etc.) as a result of an abiotic (not derived from living organisms) stimulus." [GOC:hb]
CsaV3_3G011820.1	GO:0009651	def: "Any process that results in a change in state or activity of a cell or an organism (in terms of movement, secretion, enzyme production, gene expression, etc.) as a result of a stimulus indicating an increase or decrease in the concentration of salt (particularly but not exclusively sodium and chloride ions) in the environment." [GOC:jl]
CsaV3_3G011820.1	GO:0009719	def: "Any process that results in a change in state or activity of a cell or an organism (in terms of movement, secretion, enzyme production, gene expression, etc.) as a result of a stimulus arising within the organism." [GOC:sm]
CsaV3_3G011820.1	GO:0009725	def: "Any process that results in a change in state or activity of a cell or an organism (in terms of movement, secretion, enzyme production, gene expression, etc.) as a result of a hormone stimulus." [GOC:jl]
CsaV3_3G011820.1	GO:0009737	def: "Any process that results in a change in state or activity of a cell or an organism (in terms of movement, secretion, enzyme production, gene expression, etc.) as a result of an abscisic acid stimulus." [GOC:jl]
CsaV3_3G011820.1	GO:0009751	def: "Any process that results in a change in state or activity of a cell or an organism (in terms of movement, secretion, enzyme production, gene expression, etc.) as a result of a salicylic acid stimulus." [GOC:jl]
CsaV3_3G011820.1	GO:0009753	def: "Any process that results in a change in state or activity of a cell or an organism (in terms of movement, secretion, enzyme production, gene expression, etc.) as a result of a jasmonic acid stimulus." [GOC:jl]
CsaV3_3G011820.1	GO:0010033	def: "Any process that results in a change in state or activity of a cell or an organism (in terms of movement, secretion, enzyme production, gene expression, etc.) as a result of an organic substance stimulus." [GOC:sm, PMID:23356676]
CsaV3_3G011820.1	GO:0010243	def: "Any process that results in a change in state or activity of a cell or an organism (in terms of movement, secretion, enzyme production, gene expression, etc.) as a result of an organonitrogen stimulus. An organonitrogen compound is formally a compound containing at least one carbon-nitrogen bond." [PMID:9869419]
CsaV3_3G011820.1	GO:0014070	def: "Any process that results in a change in state or activity of a cell or an organism (in terms of movement, secretion, enzyme production, gene expression, etc.) as a result of an organic cyclic compound stimulus." [GOC:ef]
CsaV3_3G011820.1	GO:0015833	def: "The directed movement of peptides, compounds of two or more amino acids where the alpha carboxyl group of one is bound to the alpha amino group of another, into, out of or within a cell, or between cells, by means of some agent such as a transporter or pore." [GOC:ai]
CsaV3_3G011820.1	GO:0022857	def: "Enables the transfer of a substance, usually a specific substance or a group of related substances, from one side of a membrane to the other." [GOC:jid, GOC:mtg_transport, ISBN:0815340729]
CsaV3_3G011820.1	GO:0033993	def: "Any process that results in a change in state or activity of a cell or an organism (in terms of movement, secretion, enzyme production, gene expression, etc.) as a result of a lipid stimulus." [GOC:sl]
CsaV3_3G011820.1	GO:0035672	def: "The process in which an oligopeptide is transported across a membrane. Oligopeptides are molecules that contain a small number (2 to 20) of amino-acid residues connected by peptide linkages." [GOC:vw, ISBN:0198506732]
CsaV3_3G011820.1	GO:0035673	def: "Enables the transfer of oligopeptides from one side of a membrane to the other. Oligopeptides are molecules that contain a small number (2 to 20) of amino-acid residues connected by peptide linkages." [GOC:vw, ISBN:0198506732]
CsaV3_3G011820.1	GO:0042221	def: "Any process that results in a change in state or activity of a cell or an organism (in terms of movement, secretion, enzyme production, gene expression, etc.) as a result of a chemical stimulus." [GOC:jl]
CsaV3_3G011820.1	GO:0042493	#N/A
CsaV3_3G011820.1	GO:0042538	def: "Any process that results in a change in state or activity of a cell or an organism (in terms of movement, secretion, enzyme production, gene expression, etc.) as a result of detection of, or exposure to, an increase in the concentration of salt (particularly but not exclusively sodium and chloride ions) in the environment." [GOC:jl]
CsaV3_3G011820.1	GO:0042742	def: "Reactions triggered in response to the presence of a bacterium that act to protect the cell or organism." [GOC:jl]
CsaV3_3G011820.1	GO:0042886	def: "The directed movement of an amide, any compound containing one, two, or three acyl groups attached to a nitrogen atom, into, out of or within a cell, or between cells, by means of some agent such as a transporter or pore." [GOC:jl, ISBN:0198506732]
CsaV3_3G011820.1	GO:0042887	def: "Enables the transfer of an amide, any compound containing one, two, or three acyl groups attached to a nitrogen atom, from one side of a membrane to the other." [GOC:jl, ISBN:0198506732]
CsaV3_3G011820.1	GO:0042937	def: "Enables the transfer of a tripeptide, a compound containing three amino acids linked together by peptide bonds, from one side of a membrane to the other." [GOC:jl]
CsaV3_3G011820.1	GO:0042938	def: "The directed movement of a dipeptide, a combination of two amino acids by means of a peptide (-CO-NH-) link, into, out of or within a cell, or between cells, by means of some agent such as a transporter or pore." [GOC:jl]
CsaV3_3G011820.1	GO:0042939	def: "The directed movement of a tripeptide, a compound containing three amino acids linked together by peptide bonds, into, out of or within a cell, or between cells, by means of some agent such as a transporter or pore." [GOC:jl]
CsaV3_3G011820.1	GO:0043200	def: "Any process that results in a change in state or activity of a cell or an organism (in terms of movement, secretion, enzyme production, gene expression, etc.) as a result of an amino acid stimulus. An amino acid is a carboxylic acids containing one or more amino groups." [GOC:ef, GOC:mlg]
CsaV3_3G011820.1	GO:0043201	def: "Any process that results in a change in state or activity of a cell or an organism (in terms of movement, secretion, enzyme production, gene expression, etc.) as a result of a leucine stimulus." [GOC:mlg]
CsaV3_3G011820.1	GO:0043207	def: "Any process that results in a change in state or activity of a cell or an organism (in terms of movement, secretion, enzyme production, gene expression, etc.) as a result of an external biotic stimulus, an external stimulus caused by, or produced by living things." [GOC:go_curators]
CsaV3_3G011820.1	GO:0046677	def: "Any process that results in a change in state or activity of a cell or an organism (in terms of movement, secretion, enzyme production, gene expression, etc.) as a result of an antibiotic stimulus. An antibiotic is a chemical substance produced by a microorganism which has the capacity to inhibit the growth of or to kill other microorganisms." [GOC:ai, GOC:ef]
CsaV3_3G011820.1	GO:0050896	def: "Any process that results in a change in state or activity of a cell or an organism (in terms of movement, secretion, enzyme production, gene expression, etc.) as a result of a stimulus. The process begins with detection of the stimulus and ends with a change in state or activity or the cell or organism." [GOC:ai, GOC:bf]
CsaV3_3G011820.1	GO:0051179	def: "Any process in which a cell, a substance, or a cellular entity, such as a protein complex or organelle, is transported, tethered to or otherwise maintained in a specific location. In the case of substances, localization may also be achieved via selective degradation." [GOC:ai, GOC:dos]
CsaV3_3G011820.1	GO:0051234	def: "Any process that localizes a substance or cellular component. This may occur via movement, tethering or selective degradation." [GOC:ai, GOC:dos]
CsaV3_3G011820.1	GO:0051704	def: "OBSOLETE. A biological process which involves another organism of the same or different species." [GOC:jl]
CsaV3_3G011820.1	GO:0051707	def: "Any process that results in a change in state or activity of a cell or an organism (in terms of movement, secretion, enzyme production, gene expression, etc.) as a result of a stimulus from another living organism." [GOC:ai]
CsaV3_3G011820.1	GO:0055085	def: "The process in which a solute is transported across a lipid bilayer, from one side of a membrane to the other." [GOC:dph, GOC:jid]
CsaV3_3G011820.1	GO:0071702	def: "The directed movement of organic substances into, out of or within a cell, or between cells, or within a multicellular organism by means of some agent such as a transporter or pore. An organic substance is a molecular entity that contains carbon." [GOC:mah]
CsaV3_3G011820.1	GO:0071705	def: "The directed movement of nitrogen-containing compounds into, out of or within a cell, or between cells, by means of some agent such as a transporter or pore." [GOC:mah]
CsaV3_3G011820.1	GO:0080052	def: "Any process that results in a change in state or activity of a cell or an organism (in terms of movement, secretion, enzyme production, gene expression, etc.) as a result of a histidine stimulus." [PMID:15889294]
CsaV3_3G011820.1	GO:0080053	def: "Any process that results in a change in state or activity of a cell or an organism (in terms of movement, secretion, enzyme production, gene expression, etc.) as a result of a phenylalanine stimulus." [PMID:15889294]
CsaV3_3G011820.1	GO:0097305	def: "Any process that results in a change in state or activity of a cell or an organism (in terms of movement, secretion, enzyme production, gene expression, etc.) as a result of an alcohol stimulus." [GOC:pr, PMID:24014527]
CsaV3_3G011820.1	GO:0098542	def: "Reactions triggered in response to the presence of another organism that act to protect the cell or organism from damage caused by that organism." [GOC:dos]
CsaV3_3G011820.1	GO:1901698	def: "Any process that results in a change in state or activity of a cell or an organism (in terms of movement, secretion, enzyme production, gene expression, etc.) as a result of a nitrogen compound stimulus." [GOC:pr, GOC:TermGenie]
CsaV3_3G011820.1	GO:1901700	def: "Any process that results in a change in state or activity of a cell or an organism (in terms of movement, secretion, enzyme production, gene expression, etc.) as a result of an oxygen-containing compound stimulus." [GOC:pr, GOC:TermGenie]
CsaV3_3G011820.1	GO:1904680	def: "Enables the transfer of a peptide from one side of a membrane to the other." [GO_REF:0000070, GOC:TermGenie, GOC:vw]
CsaV3_4G026760.1	GO:0001067	def: "Binding to a nucleic acid region that regulates a nucleic acid-based process. Such processes include transcription, DNA replication, and DNA repair." [GOC:txnOH]
CsaV3_4G026760.1	GO:0003674	def: "A molecular process that can be carried out by the action of a single macromolecular machine, usually via direct physical interactions with other molecular entities. Function in this sense denotes an action, or activity, that a gene product (or a complex) performs. These actions are described from two distinct but related perspectives: (1) biochemical activity, and (2) role as a component i…
CsaV3_4G026760.1	GO:0003676	def: "Binding to a nucleic acid." [GOC:jl]
CsaV3_4G026760.1	GO:0003677	def: "Any molecular function by which a gene product interacts selectively and non-covalently with DNA (deoxyribonucleic acid)." [GOC:dph, GOC:jl, GOC:tb, GOC:vw]
CsaV3_4G026760.1	GO:0003700	def: "A transcription regulator activity that modulates transcription of gene sets via selective and non-covalent binding to a specific double-stranded genomic DNA sequence (sometimes referred to as a motif) within a cis-regulatory region. Regulatory regions include promoters (proximal and distal) and enhancers. Genes are transcriptional units, and include bacterial operons." [GOC:txnOH-2018]
CsaV3_4G026760.1	GO:0005488	def: "The selective, non-covalent, often stoichiometric, interaction of a molecule with one or more specific sites on another molecule." [GOC:ceb, GOC:mah, ISBN:0198506732]
CsaV3_4G026760.1	GO:0005575	def: "A location, relative to cellular compartments and structures, occupied by a macromolecular machine when it carries out a molecular function. There are two ways in which the gene ontology describes locations of gene products: (1) relative to cellular structures (e.g., cytoplasmic side of plasma membrane) or compartments (e.g., mitochondrion), and (2) the stable macromolecular complexes of wh…
CsaV3_4G026760.1	GO:0005622	def: "A component of a cell contained within (but not including) the plasma membrane. In eukaryotes it includes the nucleus and cytoplasm." [ISBN:0198506732]
CsaV3_4G026760.1	GO:0005623	def: "OBSOLETE. The basic structural and functional unit of all organisms. Includes the plasma membrane and any external encapsulating structures such as the cell wall and cell envelope." [GOC:go_curators]
CsaV3_4G026760.1	GO:0005634	def: "A membrane-bounded organelle of eukaryotic cells in which chromosomes are housed and replicated. In most cells, the nucleus contains all of the cell's chromosomes except the organellar chromosomes, and is the site of RNA synthesis and processing. In some species, or in specialized cell types, RNA metabolism or DNA replication may be absent." [GOC:go_curators]
CsaV3_4G026760.1	GO:0006355	def: "Any process that modulates the frequency, rate or extent of cellular DNA-templated transcription." [GOC:go_curators, GOC:txnOH]
CsaV3_4G026760.1	GO:0008150	def: "A biological process represents a specific objective that the organism is genetically programmed to achieve. Biological processes are often described by their outcome or ending state, e.g., the biological process of cell division results in the creation of two daughter cells (a divided cell) from a single parent cell. A biological process is accomplished by a particular set of molecular fun…
CsaV3_4G026760.1	GO:0009889	def: "Any process that modulates the frequency, rate or extent of the chemical reactions and pathways resulting in the formation of substances." [GOC:go_curators]
CsaV3_4G026760.1	GO:0009891	def: "Any process that activates or increases the frequency, rate or extent of the chemical reactions and pathways resulting in the formation of substances." [GOC:go_curators]
CsaV3_4G026760.1	GO:0009893	def: "Any process that activates or increases the frequency, rate or extent of the chemical reactions and pathways within a cell or an organism." [GOC:go_curators]
CsaV3_4G026760.1	GO:0010468	def: "Any process that modulates the frequency, rate or extent of gene expression. Gene expression is the process in which a gene's coding sequence is converted into a mature gene product (protein or RNA)." [GOC:txnOH-2018]
CsaV3_4G026760.1	GO:0010556	def: "Any process that modulates the rate, frequency or extent of the chemical reactions and pathways resulting in the formation of a macromolecule, any molecule of high relative molecular mass, the structure of which essentially comprises the multiple repetition of units derived, actually or conceptually, from molecules of low relative molecular mass." [GOC:dph, GOC:tb]
CsaV3_4G026760.1	GO:0010557	def: "Any process that increases the rate, frequency or extent of the chemical reactions and pathways resulting in the formation of a macromolecule, any molecule of high relative molecular mass, the structure of which essentially comprises the multiple repetition of units derived, actually or conceptually, from molecules of low relative molecular mass." [GOC:dph, GOC:tb]
CsaV3_4G026760.1	GO:0010604	def: "Any process that increases the frequency, rate or extent of the chemical reactions and pathways involving macromolecules, any molecule of high relative molecular mass, the structure of which essentially comprises the multiple repetition of units derived, actually or conceptually, from molecules of low relative molecular mass." [GOC:dph, GOC:tb]
CsaV3_4G026760.1	GO:0010628	def: "Any process that increases the frequency, rate or extent of gene expression. Gene expression is the process in which a gene's coding sequence is converted into a mature gene product (protein or RNA)." [GOC:txnOH-2018]
CsaV3_4G026760.1	GO:0019219	def: "Any cellular process that modulates the frequency, rate or extent of the chemical reactions and pathways involving nucleobases, nucleosides, nucleotides and nucleic acids." [GOC:go_curators]
CsaV3_4G026760.1	GO:0019222	def: "Any process that modulates the frequency, rate or extent of the chemical reactions and pathways within a cell or an organism." [GOC:go_curators]
CsaV3_4G026760.1	GO:0031323	def: "Any process that modulates the frequency, rate or extent of the chemical reactions and pathways by which individual cells transform chemical substances." [GOC:mah]
CsaV3_4G026760.1	GO:0031325	def: "Any process that activates or increases the frequency, rate or extent of the chemical reactions and pathways by which individual cells transform chemical substances." [GOC:mah]
CsaV3_4G026760.1	GO:0031326	def: "Any process that modulates the frequency, rate or extent of the chemical reactions and pathways resulting in the formation of substances, carried out by individual cells." [GOC:mah]
CsaV3_4G026760.1	GO:0031328	def: "Any process that activates or increases the frequency, rate or extent of the chemical reactions and pathways resulting in the formation of substances, carried out by individual cells." [GOC:mah]
CsaV3_4G026760.1	GO:0043226	def: "Organized structure of distinctive morphology and function. Includes the nucleus, mitochondria, plastids, vacuoles, vesicles, ribosomes and the cytoskeleton, and prokaryotic structures such as anammoxosomes and pirellulosomes. Excludes the plasma membrane." [GOC:go_curators]
CsaV3_4G026760.1	GO:0043227	def: "Organized structure of distinctive morphology and function, bounded by a single or double lipid bilayer membrane. Includes the nucleus, mitochondria, plastids, vacuoles, and vesicles. Excludes the plasma membrane." [GOC:go_curators]
CsaV3_4G026760.1	GO:0043229	def: "Organized structure of distinctive morphology and function, occurring within the cell. Includes the nucleus, mitochondria, plastids, vacuoles, vesicles, ribosomes and the cytoskeleton. Excludes the plasma membrane." [GOC:go_curators]
CsaV3_4G026760.1	GO:0043231	def: "Organized structure of distinctive morphology and function, bounded by a single or double lipid bilayer membrane and occurring within the cell. Includes the nucleus, mitochondria, plastids, vacuoles, and vesicles. Excludes the plasma membrane." [GOC:go_curators]
CsaV3_4G026760.1	GO:0043565	def: "Binding to DNA of a specific nucleotide composition, e.g. GC-rich DNA binding, or with a specific sequence motif or type of DNA e.g. promotor binding or rDNA binding." [GOC:jl]
CsaV3_4G026760.1	GO:0044212	#N/A
CsaV3_4G026760.1	GO:0044424	def: "OBSOLETE. Any constituent part of the living contents of a cell; the matter contained within (but not including) the plasma membrane, usually taken to exclude large vacuoles and masses of secretory or ingested material. In eukaryotes it includes the nucleus and cytoplasm." [GOC:jl]
CsaV3_4G026760.1	GO:0044464	def: "OBSOLETE. Any constituent part of a cell, the basic structural and functional unit of all organisms." [GOC:jl]
CsaV3_4G026760.1	GO:0045893	def: "Any process that activates or increases the frequency, rate or extent of cellular DNA-templated transcription." [GOC:go_curators, GOC:txnOH]
CsaV3_4G026760.1	GO:0045935	def: "Any cellular process that activates or increases the frequency, rate or extent of the chemical reactions and pathways involving nucleobases, nucleosides, nucleotides and nucleic acids." [GOC:go_curators]
CsaV3_4G026760.1	GO:0048518	def: "Any process that activates or increases the frequency, rate or extent of a biological process. Biological processes are regulated by many means; examples include the control of gene expression, protein modification or interaction with a protein or substrate molecule." [GOC:jid]
CsaV3_4G026760.1	GO:0048522	def: "Any process that activates or increases the frequency, rate or extent of a cellular process, any of those that are carried out at the cellular level, but are not necessarily restricted to a single cell. For example, cell communication occurs among more than one cell, but occurs at the cellular level." [GOC:jid]
CsaV3_4G026760.1	GO:0050789	def: "Any process that modulates the frequency, rate or extent of a biological process. Biological processes are regulated by many means; examples include the control of gene expression, protein modification or interaction with a protein or substrate molecule." [GOC:ai, GOC:go_curators]
CsaV3_4G026760.1	GO:0050794	def: "Any process that modulates the frequency, rate or extent of a cellular process, any of those that are carried out at the cellular level, but are not necessarily restricted to a single cell. For example, cell communication occurs among more than one cell, but occurs at the cellular level." [GOC:go_curators]
CsaV3_4G026760.1	GO:0051171	def: "Any process that modulates the frequency, rate or extent of the chemical reactions and pathways involving nitrogen or nitrogenous compounds." [GOC:ai, GOC:tb]
CsaV3_4G026760.1	GO:0051173	def: "Any process that activates or increases the frequency, rate or extent of the chemical reactions and pathways involving nitrogen or nitrogenous compounds." [GOC:ai, GOC:tb]
CsaV3_4G026760.1	GO:0051252	def: "Any process that modulates the frequency, rate or extent of the chemical reactions and pathways involving RNA." [GOC:ai]
CsaV3_4G026760.1	GO:0051254	def: "Any process that activates or increases the frequency, rate or extent of the chemical reactions and pathways involving RNA." [GOC:ai]
CsaV3_4G026760.1	GO:0060255	def: "Any process that modulates the frequency, rate or extent of the chemical reactions and pathways involving macromolecules, any molecule of high relative molecular mass, the structure of which essentially comprises the multiple repetition of units derived, actually or conceptually, from molecules of low relative molecular mass." [GOC:dph, GOC:tb]
CsaV3_4G026760.1	GO:0065007	def: "Any process that modulates a measurable attribute of any biological process, quality or function." [GOC:dph, GOC:isa_complete, GOC:mah, GOC:pr, GOC:vw]
CsaV3_4G026760.1	GO:0080090	def: "Any process that modulates the frequency, rate or extent of the chemical reactions and pathways within a cell or an organism involving those compounds formed as a part of the normal anabolic and catabolic processes. These processes take place in most, if not all, cells of the organism." [PMID:19211694]
CsaV3_4G026760.1	GO:0097159	def: "Binding to an organic cyclic compound, any molecular entity that contains carbon arranged in a cyclic molecular structure." [GOC:sjw, PMID:7583672]
CsaV3_4G026760.1	GO:0140110	def: "A molecular function that controls the rate, timing and/or magnitude of gene transcription. The function of transcriptional regulators is to modulate gene expression at the transcription step so that they are expressed in the right cell at the right time and in the right amount throughout the life of the cell and the organism. Genes are transcriptional units, and include bacterial operons."…
CsaV3_4G026760.1	GO:1901363	def: "Binding to heterocyclic compound." [GOC:TermGenie]
CsaV3_4G026760.1	GO:1902680	def: "Any process that activates or increases the frequency, rate or extent of RNA biosynthetic process." [GO:jl, GO_REF:0000058, GOC:TermGenie]
CsaV3_4G026760.1	GO:1903506	def: "Any process that modulates the frequency, rate or extent of nucleic acid-templated transcription." [GO_REF:0000058, GOC:pr, GOC:TermGenie, GOC:txnOH, GOC:vw]
CsaV3_4G026760.1	GO:1903508	def: "Any process that activates or increases the frequency, rate or extent of nucleic acid-templated transcription." [GO_REF:0000058, GOC:pr, GOC:TermGenie, GOC:txnOH, GOC:vw]
CsaV3_4G026760.1	GO:2000112	def: "Any process that modulates the frequency, rate or extent of cellular macromolecule biosynthetic process." [GOC:obol]
CsaV3_4G026760.1	GO:2001141	def: "Any process that modulates the frequency, rate or extent of RNA biosynthetic process." [GOC:dph]
CsaV3_4G026950.1	GO:0000003	def: "The production of new individuals that contain some portion of genetic material inherited from one or more parent organisms." [GOC:go_curators, GOC:isa_complete, GOC:jl, ISBN:0198506732]
CsaV3_4G026950.1	GO:0000151	def: "A protein complex that includes a ubiquitin-protein ligase and enables ubiquitin protein ligase activity. The complex also contains other proteins that may confer substrate specificity on the complex." [GOC:jh2, PMID:9529603]
CsaV3_4G026950.1	GO:0001101	def: "Any process that results in a change in state or activity of a cell or an organism (in terms of movement, secretion, enzyme production, gene expression, etc.) as a result of a stimulus by the chemical structure of the anion portion of a dissociated acid (rather than the acid acting as a proton donor). The acid chemical may be in gaseous, liquid or solid form." [GOC:go_curators, GOC:rn]
CsaV3_4G026950.1	GO:0001558	def: "Any process that modulates the frequency, rate, extent or direction of cell growth." [GOC:go_curators]
CsaV3_4G026950.1	GO:0001932	def: "Any process that modulates the frequency, rate or extent of addition of phosphate groups into an amino acid in a protein." [GOC:hjd]
CsaV3_4G026950.1	GO:0001934	def: "Any process that activates or increases the frequency, rate or extent of addition of phosphate groups to amino acids within a protein." [GOC:hjd]
CsaV3_4G026950.1	GO:0003006	def: "A developmental process in which a progressive change in the state of some part of an organism, germline or somatic, specifically contributes to its ability to form offspring." [GOC:dph, GOC:isa_complete]
CsaV3_4G026950.1	GO:0003674	def: "A molecular process that can be carried out by the action of a single macromolecular machine, usually via direct physical interactions with other molecular entities. Function in this sense denotes an action, or activity, that a gene product (or a complex) performs. These actions are described from two distinct but related perspectives: (1) biochemical activity, and (2) role as a component i…
CsaV3_4G026950.1	GO:0005488	def: "The selective, non-covalent, often stoichiometric, interaction of a molecule with one or more specific sites on another molecule." [GOC:ceb, GOC:mah, ISBN:0198506732]
CsaV3_4G026950.1	GO:0005515	def: "Binding to a protein." [GOC:go_curators]
CsaV3_4G026950.1	GO:0005575	def: "A location, relative to cellular compartments and structures, occupied by a macromolecular machine when it carries out a molecular function. There are two ways in which the gene ontology describes locations of gene products: (1) relative to cellular structures (e.g., cytoplasmic side of plasma membrane) or compartments (e.g., mitochondrion), and (2) the stable macromolecular complexes of wh…
CsaV3_4G026950.1	GO:0005622	def: "A component of a cell contained within (but not including) the plasma membrane. In eukaryotes it includes the nucleus and cytoplasm." [ISBN:0198506732]
CsaV3_4G026950.1	GO:0005623	def: "OBSOLETE. The basic structural and functional unit of all organisms. Includes the plasma membrane and any external encapsulating structures such as the cell wall and cell envelope." [GOC:go_curators]
CsaV3_4G026950.1	GO:0005737	def: "The contents of a cell excluding the plasma membrane and nucleus, but including other subcellular structures." [ISBN:0198547684]
CsaV3_4G026950.1	GO:0006950	def: "Any process that results in a change in state or activity of a cell or an organism (in terms of movement, secretion, enzyme production, gene expression, etc.) as a result of a disturbance in organismal or cellular homeostasis, usually, but not necessarily, exogenous (e.g. temperature, humidity, ionizing radiation)." [GOC:mah]
CsaV3_4G026950.1	GO:0007154	def: "Any process that mediates interactions between a cell and its surroundings. Encompasses interactions such as signaling or attachment between one cell and another cell, between a cell and an extracellular matrix, or between a cell and any other aspect of its environment." [GOC:mah]
CsaV3_4G026950.1	GO:0007165	def: "The cellular process in which a signal is conveyed to trigger a change in the activity or state of a cell. Signal transduction begins with reception of a signal (e.g. a ligand binding to a receptor or receptor activation by a stimulus such as light), or for signal transduction in the absence of ligand, signal-withdrawal or the activity of a constitutively active receptor. Signal transductio…
CsaV3_4G026950.1	GO:0007275	def: "The biological process whose specific outcome is the progression of a multicellular organism over time from an initial condition (e.g. a zygote or a young adult) to a later condition (e.g. a multicellular animal or an aged adult)." [GOC:dph, GOC:ems, GOC:isa_complete, GOC:tb]
CsaV3_4G026950.1	GO:0008150	def: "A biological process represents a specific objective that the organism is genetically programmed to achieve. Biological processes are often described by their outcome or ending state, e.g., the biological process of cell division results in the creation of two daughter cells (a divided cell) from a single parent cell. A biological process is accomplished by a particular set of molecular fun…
CsaV3_4G026950.1	GO:0008361	def: "Any process that modulates the size of a cell." [GOC:go_curators]
CsaV3_4G026950.1	GO:0009267	def: "Any process that results in a change in state or activity of a cell (in terms of movement, secretion, enzyme production, gene expression, etc.) as a result of deprivation of nourishment." [GOC:jl]
CsaV3_4G026950.1	GO:0009605	def: "Any process that results in a change in state or activity of a cell or an organism (in terms of movement, secretion, enzyme production, gene expression, etc.) as a result of an external stimulus." [GOC:hb]
CsaV3_4G026950.1	GO:0009719	def: "Any process that results in a change in state or activity of a cell or an organism (in terms of movement, secretion, enzyme production, gene expression, etc.) as a result of a stimulus arising within the organism." [GOC:sm]
CsaV3_4G026950.1	GO:0009790	def: "The process whose specific outcome is the progression of an embryo from its formation until the end of its embryonic life stage. The end of the embryonic stage is organism-specific. For example, for mammals, the process would begin with zygote formation and end with birth. For insects, the process would begin at zygote formation and end with larval hatching. For plant zygotic embryos, this …
CsaV3_4G026950.1	GO:0009791	def: "The process whose specific outcome is the progression of the organism over time, from the completion of embryonic development to the mature structure. See embryonic development." [GOC:go_curators]
CsaV3_4G026950.1	GO:0009793	def: "The process whose specific outcome is the progression of the embryo over time, from zygote formation to the end of seed dormancy. An example of this process is found in Arabidopsis thaliana." [GOC:go_curators, GOC:mtg_sensu]
CsaV3_4G026950.1	GO:0009888	def: "The process whose specific outcome is the progression of a tissue over time, from its formation to the mature structure." [ISBN:0471245208]
CsaV3_4G026950.1	GO:0009893	def: "Any process that activates or increases the frequency, rate or extent of the chemical reactions and pathways within a cell or an organism." [GOC:go_curators]
CsaV3_4G026950.1	GO:0009894	def: "Any process that modulates the frequency, rate, or extent of the chemical reactions and pathways resulting in the breakdown of substances." [GOC:go_curators]
CsaV3_4G026950.1	GO:0009987	def: "Any process that is carried out at the cellular level, but not necessarily restricted to a single cell. For example, cell communication occurs among more than one cell, but occurs at the cellular level." [GOC:go_curators, GOC:isa_complete]
CsaV3_4G026950.1	GO:0009991	def: "Any process that results in a change in state or activity of a cell or an organism (in terms of movement, secretion, enzyme production, gene expression, etc.) as a result of an extracellular stimulus." [GOC:go_curators]
CsaV3_4G026950.1	GO:0010033	def: "Any process that results in a change in state or activity of a cell or an organism (in terms of movement, secretion, enzyme production, gene expression, etc.) as a result of an organic substance stimulus." [GOC:sm, PMID:23356676]
CsaV3_4G026950.1	GO:0010073	def: "Any process involved in maintaining the identity, size and shape of a meristem." [GOC:tb]
CsaV3_4G026950.1	GO:0010074	def: "The process in which an organism retains a population of meristem cells, preventing the commitment of all stem cell progeny to a differentiated cell fate." [GOC:tb]
CsaV3_4G026950.1	GO:0010154	def: "The process whose specific outcome is the progression of the fruit over time, from its formation to the mature structure. The fruit is a reproductive body of a seed plant." [GOC:sm]
CsaV3_4G026950.1	GO:0010243	def: "Any process that results in a change in state or activity of a cell or an organism (in terms of movement, secretion, enzyme production, gene expression, etc.) as a result of an organonitrogen stimulus. An organonitrogen compound is formally a compound containing at least one carbon-nitrogen bond." [PMID:9869419]
CsaV3_4G026950.1	GO:0010492	def: "The process in which an organism retains a population of shoot apical meristem cells, preventing the commitment of all stem cell progeny to a differentiated cell fate." [GOC:dph, GOC:tb, PMID:17461786]
CsaV3_4G026950.1	GO:0010506	def: "Any process that modulates the frequency, rate or extent of autophagy. Autophagy is the process in which cells digest parts of their own cytoplasm." [GOC:dph, GOC:tb]
CsaV3_4G026950.1	GO:0010562	def: "Any process that increases the frequency, rate or extent of the chemical reactions and pathways involving phosphorus or compounds containing phosphorus." [GOC:dph, GOC:tb]
CsaV3_4G026950.1	GO:0010604	def: "Any process that increases the frequency, rate or extent of the chemical reactions and pathways involving macromolecules, any molecule of high relative molecular mass, the structure of which essentially comprises the multiple repetition of units derived, actually or conceptually, from molecules of low relative molecular mass." [GOC:dph, GOC:tb]
CsaV3_4G026950.1	GO:0016043	def: "A process that results in the assembly, arrangement of constituent parts, or disassembly of a cellular component." [GOC:ai, GOC:jl, GOC:mah]
CsaV3_4G026950.1	GO:0019220	def: "Any process that modulates the frequency, rate or extent of the chemical reactions and pathways involving phosphates." [GOC:go_curators]
CsaV3_4G026950.1	GO:0019222	def: "Any process that modulates the frequency, rate or extent of the chemical reactions and pathways within a cell or an organism." [GOC:go_curators]
CsaV3_4G026950.1	GO:0019827	def: "The process by which an organism or tissue maintains a population of stem cells of a single type. This can be achieved by a number of mechanisms: stem cell asymmetric division maintains stem cell numbers; stem cell symmetric division increases them; maintenance of a stem cell niche maintains the conditions for commitment to the stem cell fate for some types of stem cell; stem cells may aris…
CsaV3_4G026950.1	GO:0022414	def: "A biological process that directly contributes to the process of producing new individuals by one or two organisms. The new individuals inherit some proportion of their genetic material from the parent or parents." [GOC:dph, GOC:isa_complete]
CsaV3_4G026950.1	GO:0023052	def: "The entirety of a process in which information is transmitted within a biological system. This process begins with an active signal and ends when a cellular response has been triggered." [GOC:mtg_signal, GOC:mtg_signaling_feb11, GOC:signaling]
CsaV3_4G026950.1	GO:0030307	def: "Any process that activates or increases the frequency, rate, extent or direction of cell growth." [GOC:go_curators]
CsaV3_4G026950.1	GO:0030674	def: "The binding activity of a protein that brings together two or more macromolecules in contact, permitting those molecules to function in a coordinated way. The adaptor can bring together two proteins, or a protein and another macromolecule such as a lipid or a nucleic acid." [GOC:bf, GOC:mah, GOC:vw]
CsaV3_4G026950.1	GO:0031323	def: "Any process that modulates the frequency, rate or extent of the chemical reactions and pathways by which individual cells transform chemical substances." [GOC:mah]
CsaV3_4G026950.1	GO:0031325	def: "Any process that activates or increases the frequency, rate or extent of the chemical reactions and pathways by which individual cells transform chemical substances." [GOC:mah]
CsaV3_4G026950.1	GO:0031329	def: "Any process that modulates the frequency, rate or extent of the chemical reactions and pathways resulting in the breakdown of substances, carried out by individual cells." [GOC:mah]
CsaV3_4G026950.1	GO:0031399	def: "Any process that modulates the frequency, rate or extent of the covalent alteration of one or more amino acid residues within a protein." [GOC:mah, GOC:tb]
CsaV3_4G026950.1	GO:0031401	def: "Any process that activates or increases the frequency, rate or extent of the covalent alteration of one or more amino acid residues within a protein." [GOC:mah, GOC:tb]
CsaV3_4G026950.1	GO:0031461	def: "Any ubiquitin ligase complex in which the catalytic core consists of a member of the cullin family and a RING domain protein; the core is associated with one or more additional proteins that confer substrate specificity." [PMID:15571813, PMID:15688063]
CsaV3_4G026950.1	GO:0031667	def: "Any process that results in a change in state or activity of a cell or an organism (in terms of movement, secretion, enzyme production, gene expression, etc.) as a result of a stimulus reflecting the presence, absence, or concentration of nutrients." [GOC:mah]
CsaV3_4G026950.1	GO:0031668	def: "Any process that results in a change in state or activity of a cell (in terms of movement, secretion, enzyme production, gene expression, etc.) as a result of an extracellular stimulus." [GOC:mah]
CsaV3_4G026950.1	GO:0031669	def: "Any process that results in a change in state or activity of a cell (in terms of movement, secretion, enzyme production, gene expression, etc.) as a result of a stimulus reflecting the presence, absence, or concentration of nutrients." [GOC:mah]
CsaV3_4G026950.1	GO:0031929	def: "A series of molecular signals mediated by TOR (Target of rapamycin) proteins, members of the phosphoinositide (PI) 3-kinase related kinase (PIKK) family that act as serine/threonine kinases in response to nutrient availability or growth factors." [PMID:12372295]
CsaV3_4G026950.1	GO:0031931	def: "A protein complex that contains at least TOR (target of rapamycin) and Raptor (regulatory-associated protein of TOR), or orthologs of, in complex with other signaling components. Mediates the phosphorylation and activation of S6K. In Saccharomyces, the complex contains Kog1p, Lst8p, Tco89p, and either Tor1p or Tor2p." [GOC:jh, PMID:15780592, PMID:16469695, PMID:21548787]
CsaV3_4G026950.1	GO:0032268	def: "Any process that modulates the frequency, rate or extent of the chemical reactions and pathways involving a protein, occurring at the level of an individual cell." [GOC:mah]
CsaV3_4G026950.1	GO:0032270	def: "Any process that activates or increases the frequency, rate or extent of the chemical reactions and pathways involving a protein, occurring at the level of an individual cell." [GOC:mah]
CsaV3_4G026950.1	GO:0032501	def: "Any biological process, occurring at the level of a multicellular organism, pertinent to its function." [GOC:curators, GOC:dph, GOC:isa_complete, GOC:tb]
CsaV3_4G026950.1	GO:0032502	def: "A biological process whose specific outcome is the progression of an integrated living unit: an anatomical structure (which may be a subcellular structure, cell, tissue, or organ), or organism over time from an initial condition to a later condition." [GOC:isa_complete]
CsaV3_4G026950.1	GO:0032535	def: "A process that modulates the size of a cellular component." [GOC:mah]
CsaV3_4G026950.1	GO:0032991	def: "A stable assembly of two or more macromolecules, i.e. proteins, nucleic acids, carbohydrates or lipids, in which at least one component is a protein and the constituent parts function together." [GOC:dos, GOC:mah]
CsaV3_4G026950.1	GO:0033554	def: "Any process that results in a change in state or activity of a cell (in terms of movement, secretion, enzyme production, gene expression, etc.) as a result of a stimulus indicating the organism is under stress. The stress is usually, but not necessarily, exogenous (e.g. temperature, humidity, ionizing radiation)." [GOC:mah]
CsaV3_4G026950.1	GO:0033674	def: "Any process that activates or increases the frequency, rate or extent of kinase activity, the catalysis of the transfer of a phosphate group, usually from ATP, to a substrate molecule." [GOC:mah]
CsaV3_4G026950.1	GO:0035556	def: "The process in which a signal is passed on to downstream components within the cell, which become activated themselves to further propagate the signal and finally trigger a change in the function or state of the cell." [GOC:bf, GOC:jl, GOC:signaling, ISBN:3527303782]
CsaV3_4G026950.1	GO:0038201	def: "A protein complex that contains at least TOR (target of rapamycin) in complex with other signaling components. Mediates the phosphorylation and activation of downstream signaling components including PKB (AKT) or S6K." [Wikipedia:MTORC1, Wikipedia:MTORC2]
CsaV3_4G026950.1	GO:0040008	def: "Any process that modulates the frequency, rate or extent of the growth of all or part of an organism so that it occurs at its proper speed, either globally or in a specific part of the organism's development." [GOC:ems, GOC:mah]
CsaV3_4G026950.1	GO:0042221	def: "Any process that results in a change in state or activity of a cell or an organism (in terms of movement, secretion, enzyme production, gene expression, etc.) as a result of a chemical stimulus." [GOC:jl]
CsaV3_4G026950.1	GO:0042325	def: "Any process that modulates the frequency, rate or extent of addition of phosphate groups into a molecule." [GOC:jl]
CsaV3_4G026950.1	GO:0042327	def: "Any process that activates or increases the frequency, rate or extent of addition of phosphate groups to a molecule." [GOC:jl]
CsaV3_4G026950.1	GO:0042594	def: "Any process that results in a change in state or activity of a cell or an organism (in terms of movement, secretion, enzyme production, gene expression, etc.) as a result of a starvation stimulus, deprivation of nourishment." [GOC:go_curators]
CsaV3_4G026950.1	GO:0043085	def: "Any process that activates or increases the activity of an enzyme." [GOC:ebc, GOC:jl, GOC:tb, GOC:vw]
CsaV3_4G026950.1	GO:0043200	def: "Any process that results in a change in state or activity of a cell or an organism (in terms of movement, secretion, enzyme production, gene expression, etc.) as a result of an amino acid stimulus. An amino acid is a carboxylic acids containing one or more amino groups." [GOC:ef, GOC:mlg]
CsaV3_4G026950.1	GO:0043549	def: "Any process that modulates the frequency, rate or extent of kinase activity, the catalysis of the transfer of a phosphate group, usually from ATP, to a substrate molecule." [GOC:bf]
CsaV3_4G026950.1	GO:0044093	def: "Any process that activates or increases the rate or extent of a molecular function, an elemental biological activity occurring at the molecular level, such as catalysis or binding." [GO:jl]
CsaV3_4G026950.1	GO:0044424	def: "OBSOLETE. Any constituent part of the living contents of a cell; the matter contained within (but not including) the plasma membrane, usually taken to exclude large vacuoles and masses of secretory or ingested material. In eukaryotes it includes the nucleus and cytoplasm." [GOC:jl]
CsaV3_4G026950.1	GO:0044464	def: "OBSOLETE. Any constituent part of a cell, the basic structural and functional unit of all organisms." [GOC:jl]
CsaV3_4G026950.1	GO:0045859	def: "Any process that modulates the frequency, rate or extent of protein kinase activity." [GOC:go_curators]
CsaV3_4G026950.1	GO:0045860	def: "Any process that activates or increases the frequency, rate or extent of protein kinase activity." [GOC:go_curators]
CsaV3_4G026950.1	GO:0045927	def: "Any process that activates or increases the rate or extent of growth, the increase in size or mass of all or part of an organism." [GOC:go_curators]
CsaV3_4G026950.1	GO:0045937	def: "Any process that activates or increases the frequency, rate or extent of the chemical reactions and pathways involving phosphates." [GOC:go_curators]
CsaV3_4G026950.1	GO:0048316	def: "The process whose specific outcome is the progression of the seed over time, from its formation to the mature structure. A seed is a propagating organ formed in the sexual reproductive cycle of gymnosperms and angiosperms, consisting of a protective coat enclosing an embryo and food reserves." [GOC:jid, PO:0009010]
CsaV3_4G026950.1	GO:0048507	def: "The process whose specific outcome is the progression of the meristem over time, from its formation to the mature structure." [GOC:jid]
CsaV3_4G026950.1	GO:0048518	def: "Any process that activates or increases the frequency, rate or extent of a biological process. Biological processes are regulated by many means; examples include the control of gene expression, protein modification or interaction with a protein or substrate molecule." [GOC:jid]
CsaV3_4G026950.1	GO:0048522	def: "Any process that activates or increases the frequency, rate or extent of a cellular process, any of those that are carried out at the cellular level, but are not necessarily restricted to a single cell. For example, cell communication occurs among more than one cell, but occurs at the cellular level." [GOC:jid]
CsaV3_4G026950.1	GO:0048608	def: "The reproductive developmental process whose specific outcome is the progression of somatic structures that will be used in the process of creating new individuals from one or more parents, from their formation to the mature structures." [GOC:dph, GOC:isa_complete, GOC:jid]
CsaV3_4G026950.1	GO:0048731	def: "The process whose specific outcome is the progression of an organismal system over time, from its formation to the mature structure. A system is a regularly interacting or interdependent group of organs or tissues that work together to carry out a given biological process." [GOC:dph, GOC:jid]
CsaV3_4G026950.1	GO:0048856	def: "The biological process whose specific outcome is the progression of an anatomical structure from an initial condition to its mature state. This process begins with the formation of the structure and ends with the mature structure, whatever form that may be including its natural destruction. An anatomical structure is any biological entity that occupies space and is distinguished from its su…
CsaV3_4G026950.1	GO:0050789	def: "Any process that modulates the frequency, rate or extent of a biological process. Biological processes are regulated by many means; examples include the control of gene expression, protein modification or interaction with a protein or substrate molecule." [GOC:ai, GOC:go_curators]
CsaV3_4G026950.1	GO:0050790	def: "Any process that modulates the activity of an enzyme." [GOC:ai, GOC:ebc, GOC:vw]
CsaV3_4G026950.1	GO:0050794	def: "Any process that modulates the frequency, rate or extent of a cellular process, any of those that are carried out at the cellular level, but are not necessarily restricted to a single cell. For example, cell communication occurs among more than one cell, but occurs at the cellular level." [GOC:go_curators]
CsaV3_4G026950.1	GO:0050896	def: "Any process that results in a change in state or activity of a cell or an organism (in terms of movement, secretion, enzyme production, gene expression, etc.) as a result of a stimulus. The process begins with detection of the stimulus and ends with a change in state or activity or the cell or organism." [GOC:ai, GOC:bf]
CsaV3_4G026950.1	GO:0051128	def: "Any process that modulates the frequency, rate or extent of a process involved in the formation, arrangement of constituent parts, or disassembly of cell structures, including the plasma membrane and any external encapsulating structures such as the cell wall and cell envelope." [GOC:ai]
CsaV3_4G026950.1	GO:0051171	def: "Any process that modulates the frequency, rate or extent of the chemical reactions and pathways involving nitrogen or nitrogenous compounds." [GOC:ai, GOC:tb]
CsaV3_4G026950.1	GO:0051173	def: "Any process that activates or increases the frequency, rate or extent of the chemical reactions and pathways involving nitrogen or nitrogenous compounds." [GOC:ai, GOC:tb]
CsaV3_4G026950.1	GO:0051174	def: "Any process that modulates the frequency, rate or extent of the chemical reactions and pathways involving phosphorus or compounds containing phosphorus." [GOC:ai]
CsaV3_4G026950.1	GO:0051246	def: "Any process that modulates the frequency, rate or extent of the chemical reactions and pathways involving a protein." [GOC:ai]
CsaV3_4G026950.1	GO:0051247	def: "Any process that activates or increases the frequency, rate or extent of the chemical reactions and pathways involving a protein." [GOC:ai]
CsaV3_4G026950.1	GO:0051338	def: "Any process that modulates the frequency, rate or extent of transferase activity, the catalysis of the transfer of a group, e.g. a methyl group, glycosyl group, acyl group, phosphorus-containing, or other groups, from one compound (generally regarded as the donor) to another compound (generally regarded as the acceptor). Transferase is the systematic name for any enzyme of EC class 2." [GOC…
CsaV3_4G026950.1	GO:0051347	def: "Any process that activates or increases the frequency, rate or extent of transferase activity, the catalysis of the transfer of a group, e.g. a methyl group, glycosyl group, acyl group, phosphorus-containing, or other groups, from a donor compound to an acceptor." [GOC:ai]
CsaV3_4G026950.1	GO:0051716	def: "Any process that results in a change in state or activity of a cell (in terms of movement, secretion, enzyme production, gene expression, etc.) as a result of a stimulus. The process begins with detection of the stimulus by a cell and ends with a change in state or activity or the cell." [GOC:bf, GOC:jl]
CsaV3_4G026950.1	GO:0060090	def: "The binding activity of a molecule that brings together two or more molecules through a selective, non-covalent, often stoichiometric interaction, permitting those molecules to function in a coordinated way." [GOC:mtg_MIT_16mar07, GOC:vw]
CsaV3_4G026950.1	GO:0060255	def: "Any process that modulates the frequency, rate or extent of the chemical reactions and pathways involving macromolecules, any molecule of high relative molecular mass, the structure of which essentially comprises the multiple repetition of units derived, actually or conceptually, from molecules of low relative molecular mass." [GOC:dph, GOC:tb]
CsaV3_4G026950.1	GO:0061458	def: "The progression of the reproductive system over time from its formation to the mature structure. The reproductive system consists of the organs that function in reproduction." [GOC:dph]
CsaV3_4G026950.1	GO:0065007	def: "Any process that modulates a measurable attribute of any biological process, quality or function." [GOC:dph, GOC:isa_complete, GOC:mah, GOC:pr, GOC:vw]
CsaV3_4G026950.1	GO:0065008	def: "Any process that modulates a qualitative or quantitative trait of a biological quality. A biological quality is a measurable attribute of an organism or part of an organism, such as size, mass, shape, color, etc." [GOC:dph, GOC:isa_complete, GOC:mah, GOC:pr, GOC:vw]
CsaV3_4G026950.1	GO:0065009	def: "Any process that modulates the frequency, rate or extent of a molecular function, an elemental biological activity occurring at the molecular level, such as catalysis or binding." [GOC:isa_complete]
CsaV3_4G026950.1	GO:0070887	def: "Any process that results in a change in state or activity of a cell (in terms of movement, secretion, enzyme production, gene expression, etc.) as a result of a chemical stimulus." [GOC:mah]
CsaV3_4G026950.1	GO:0071229	def: "Any process that results in a change in state or activity of a cell (in terms of movement, secretion, enzyme production, gene expression, etc.) as a result of a stimulus by the chemical structure of the anion portion of the dissociated acid (rather than the acid acting as a proton donor). The acid chemical may be in gaseous, liquid or solid form." [GOC:go_curators, GOC:mah, Wikipedia:Acid]
CsaV3_4G026950.1	GO:0071230	def: "Any process that results in a change in state or activity of a cell (in terms of movement, secretion, enzyme production, gene expression, etc.) as a result of an amino acid stimulus. An amino acid is a carboxylic acids containing one or more amino groups." [GOC:mah]
CsaV3_4G026950.1	GO:0071310	def: "Any process that results in a change in state or activity of a cell (in terms of movement, secretion, enzyme production, gene expression, etc.) as a result of an organic substance stimulus." [GOC:mah]
CsaV3_4G026950.1	GO:0071417	def: "Any process that results in a change in state or activity of a cell (in terms of movement, secretion, enzyme production, gene expression, etc.) as a result of an organonitrogen stimulus. An organonitrogen compound is formally a compound containing at least one carbon-nitrogen bond." [GOC:mah]
CsaV3_4G026950.1	GO:0071495	def: "Any process that results in a change in state or activity of a cell (in terms of movement, secretion, enzyme production, gene expression, etc.) as a result of a stimulus arising within the organism." [GOC:mah]
CsaV3_4G026950.1	GO:0071496	def: "Any process that results in a change in state or activity of a cell (in terms of movement, secretion, enzyme production, gene expression, etc.) as a result of an external stimulus." [GOC:mah]
CsaV3_4G026950.1	GO:0071840	def: "A process that results in the biosynthesis of constituent macromolecules, assembly, arrangement of constituent parts, or disassembly of a cellular component." [GOC:mah]
CsaV3_4G026950.1	GO:0071900	def: "Any process that modulates the rate, frequency, or extent of protein serine/threonine kinase activity." [GOC:mah]
CsaV3_4G026950.1	GO:0071902	def: "Any process that increases the rate, frequency, or extent of protein serine/threonine kinase activity." [GOC:mah]
CsaV3_4G026950.1	GO:0080008	def: "A ubiquitin ligase complex in which a cullin from the Cul4 family and a RING domain protein form the catalytic core; substrate specificity is conferred by an adaptor protein." [PMID:16792691, PMID:18223036, PMID:18552200]
CsaV3_4G026950.1	GO:0080090	def: "Any process that modulates the frequency, rate or extent of the chemical reactions and pathways within a cell or an organism involving those compounds formed as a part of the normal anabolic and catabolic processes. These processes take place in most, if not all, cells of the organism." [PMID:19211694]
CsaV3_4G026950.1	GO:0090066	def: "Any process that modulates the size of an anatomical structure." [GOC:dph, GOC:tb]
CsaV3_4G026950.1	GO:0098727	def: "Any process by which the numbers of cells of a particular type or in a tissue are maintained." [GOC:dos]
CsaV3_4G026950.1	GO:1901698	def: "Any process that results in a change in state or activity of a cell or an organism (in terms of movement, secretion, enzyme production, gene expression, etc.) as a result of a nitrogen compound stimulus." [GOC:pr, GOC:TermGenie]
CsaV3_4G026950.1	GO:1901699	def: "Any process that results in a change in state or activity of a cell (in terms of movement, secretion, enzyme production, gene expression, etc.) as a result of a nitrogen compound stimulus." [GOC:pr, GOC:TermGenie]
CsaV3_4G026950.1	GO:1901700	def: "Any process that results in a change in state or activity of a cell or an organism (in terms of movement, secretion, enzyme production, gene expression, etc.) as a result of an oxygen-containing compound stimulus." [GOC:pr, GOC:TermGenie]
CsaV3_4G026950.1	GO:1901701	def: "Any process that results in a change in state or activity of a cell (in terms of movement, secretion, enzyme production, gene expression, etc.) as a result of an oxygen-containing compound stimulus." [GOC:pr, GOC:TermGenie]
CsaV3_4G026950.1	GO:1902494	def: "A protein complex which is capable of catalytic activity." [GOC:bhm, GOC:TermGenie, PMID:8077207]
CsaV3_4G026950.1	GO:1990234	def: "A protein complex capable of catalyzing the transfer of a group, e.g. a methyl group, glycosyl group, acyl group, phosphorus-containing, or other groups, from one compound (generally regarded as the donor) to another compound (generally regarded as the acceptor)." [GOC:bhm, PMID:16540464]
CsaV3_4G030260.1	GO:0003674	def: "A molecular process that can be carried out by the action of a single macromolecular machine, usually via direct physical interactions with other molecular entities. Function in this sense denotes an action, or activity, that a gene product (or a complex) performs. These actions are described from two distinct but related perspectives: (1) biochemical activity, and (2) role as a component i…
CsaV3_4G030260.1	GO:0003676	def: "Binding to a nucleic acid." [GOC:jl]
CsaV3_4G030260.1	GO:0003723	def: "Binding to an RNA molecule or a portion thereof." [GOC:jl, GOC:mah]
CsaV3_4G030260.1	GO:0003729	def: "Binding to messenger RNA (mRNA), an intermediate molecule between DNA and protein. mRNA includes UTR and coding sequences, but does not contain introns." [GOC:kmv, GOC:pr, SO:0000234]
CsaV3_4G030260.1	GO:0003824	def: "Catalysis of a biochemical reaction at physiological temperatures. In biologically catalyzed reactions, the reactants are known as substrates, and the catalysts are naturally occurring macromolecular substances known as enzymes. Enzymes possess specific binding sites for substrates, and are usually composed wholly or largely of protein, but RNA that has catalytic activity (ribozyme) is ofte…
CsaV3_4G030260.1	GO:0004672	def: "Catalysis of the phosphorylation of an amino acid residue in a protein, usually according to the reaction: a protein + ATP = a phosphoprotein + ADP." [MetaCyc:PROTEIN-KINASE-RXN]
CsaV3_4G030260.1	GO:0004674	def: "Catalysis of the reactions: ATP + protein serine = ADP + protein serine phosphate, and ATP + protein threonine = ADP + protein threonine phosphate." [GOC:bf, PMID:2956925]
CsaV3_4G030260.1	GO:0005488	def: "The selective, non-covalent, often stoichiometric, interaction of a molecule with one or more specific sites on another molecule." [GOC:ceb, GOC:mah, ISBN:0198506732]
CsaV3_4G030260.1	GO:0005575	def: "A location, relative to cellular compartments and structures, occupied by a macromolecular machine when it carries out a molecular function. There are two ways in which the gene ontology describes locations of gene products: (1) relative to cellular structures (e.g., cytoplasmic side of plasma membrane) or compartments (e.g., mitochondrion), and (2) the stable macromolecular complexes of wh…
CsaV3_4G030260.1	GO:0005622	def: "A component of a cell contained within (but not including) the plasma membrane. In eukaryotes it includes the nucleus and cytoplasm." [ISBN:0198506732]
CsaV3_4G030260.1	GO:0005623	def: "OBSOLETE. The basic structural and functional unit of all organisms. Includes the plasma membrane and any external encapsulating structures such as the cell wall and cell envelope." [GOC:go_curators]
CsaV3_4G030260.1	GO:0005634	def: "A membrane-bounded organelle of eukaryotic cells in which chromosomes are housed and replicated. In most cells, the nucleus contains all of the cell's chromosomes except the organellar chromosomes, and is the site of RNA synthesis and processing. In some species, or in specialized cell types, RNA metabolism or DNA replication may be absent." [GOC:go_curators]
CsaV3_4G030260.1	GO:0005737	def: "The contents of a cell excluding the plasma membrane and nucleus, but including other subcellular structures." [ISBN:0198547684]
CsaV3_4G030260.1	GO:0006464	def: "The covalent alteration of one or more amino acids occurring in proteins, peptides and nascent polypeptides (co-translational, post-translational modifications) occurring at the level of an individual cell. Includes the modification of charged tRNAs that are destined to occur in a protein (pre-translation modification)." [GOC:go_curators]
CsaV3_4G030260.1	GO:0006468	def: "The process of introducing a phosphate group on to a protein." [GOC:hb]
CsaV3_4G030260.1	GO:0006793	def: "The chemical reactions and pathways involving the nonmetallic element phosphorus or compounds that contain phosphorus, usually in the form of a phosphate group (PO4)." [GOC:ai]
CsaV3_4G030260.1	GO:0006796	def: "The chemical reactions and pathways involving the phosphate group, the anion or salt of any phosphoric acid." [GOC:ai]
CsaV3_4G030260.1	GO:0006807	def: "The chemical reactions and pathways involving organic or inorganic compounds that contain nitrogen." [GOC:jl, ISBN:0198506732]
CsaV3_4G030260.1	GO:0006950	def: "Any process that results in a change in state or activity of a cell or an organism (in terms of movement, secretion, enzyme production, gene expression, etc.) as a result of a disturbance in organismal or cellular homeostasis, usually, but not necessarily, exogenous (e.g. temperature, humidity, ionizing radiation)." [GOC:mah]
CsaV3_4G030260.1	GO:0006970	def: "Any process that results in a change in state or activity of a cell or an organism (in terms of movement, secretion, enzyme production, gene expression, etc.) as a result of a stimulus indicating an increase or decrease in the concentration of solutes outside the organism or cell." [GOC:jl]
CsaV3_4G030260.1	GO:0007154	def: "Any process that mediates interactions between a cell and its surroundings. Encompasses interactions such as signaling or attachment between one cell and another cell, between a cell and an extracellular matrix, or between a cell and any other aspect of its environment." [GOC:mah]
CsaV3_4G030260.1	GO:0007165	def: "The cellular process in which a signal is conveyed to trigger a change in the activity or state of a cell. Signal transduction begins with reception of a signal (e.g. a ligand binding to a receptor or receptor activation by a stimulus such as light), or for signal transduction in the absence of ligand, signal-withdrawal or the activity of a constitutively active receptor. Signal transductio…
CsaV3_4G030260.1	GO:0008150	def: "A biological process represents a specific objective that the organism is genetically programmed to achieve. Biological processes are often described by their outcome or ending state, e.g., the biological process of cell division results in the creation of two daughter cells (a divided cell) from a single parent cell. A biological process is accomplished by a particular set of molecular fun…
CsaV3_4G030260.1	GO:0008152	def: "The chemical reactions and pathways, including anabolism and catabolism, by which living organisms transform chemical substances. Metabolic processes typically transform small molecules, but also include macromolecular processes such as DNA repair and replication, and protein synthesis and degradation." [GOC:go_curators, ISBN:0198547684]
CsaV3_4G030260.1	GO:0009628	def: "Any process that results in a change in state or activity of a cell or an organism (in terms of movement, secretion, enzyme production, gene expression, etc.) as a result of an abiotic (not derived from living organisms) stimulus." [GOC:hb]
CsaV3_4G030260.1	GO:0009651	def: "Any process that results in a change in state or activity of a cell or an organism (in terms of movement, secretion, enzyme production, gene expression, etc.) as a result of a stimulus indicating an increase or decrease in the concentration of salt (particularly but not exclusively sodium and chloride ions) in the environment." [GOC:jl]
CsaV3_4G030260.1	GO:0009987	def: "Any process that is carried out at the cellular level, but not necessarily restricted to a single cell. For example, cell communication occurs among more than one cell, but occurs at the cellular level." [GOC:go_curators, GOC:isa_complete]
CsaV3_4G030260.1	GO:0016301	def: "Catalysis of the transfer of a phosphate group, usually from ATP, to a substrate molecule." [ISBN:0198506732]
CsaV3_4G030260.1	GO:0016310	def: "The process of introducing a phosphate group into a molecule, usually with the formation of a phosphoric ester, a phosphoric anhydride or a phosphoric amide." [ISBN:0198506732]
CsaV3_4G030260.1	GO:0016740	def: "Catalysis of the transfer of a group, e.g. a methyl group, glycosyl group, acyl group, phosphorus-containing, or other groups, from one compound (generally regarded as the donor) to another compound (generally regarded as the acceptor). Transferase is the systematic name for any enzyme of EC class 2." [ISBN:0198506732]
CsaV3_4G030260.1	GO:0016772	def: "Catalysis of the transfer of a phosphorus-containing group from one compound (donor) to another (acceptor)." [GOC:jl, ISBN:0198506732]
CsaV3_4G030260.1	GO:0016773	def: "Catalysis of the transfer of a phosphorus-containing group from one compound (donor) to an alcohol group (acceptor)." [GOC:jl]
CsaV3_4G030260.1	GO:0019538	def: "The chemical reactions and pathways involving a protein. Includes protein modification." [GOC:ma]
CsaV3_4G030260.1	GO:0023052	def: "The entirety of a process in which information is transmitted within a biological system. This process begins with an active signal and ends when a cellular response has been triggered." [GOC:mtg_signal, GOC:mtg_signaling_feb11, GOC:signaling]
CsaV3_4G030260.1	GO:0035556	def: "The process in which a signal is passed on to downstream components within the cell, which become activated themselves to further propagate the signal and finally trigger a change in the function or state of the cell." [GOC:bf, GOC:jl, GOC:signaling, ISBN:3527303782]
CsaV3_4G030260.1	GO:0036211	def: "The covalent alteration of one or more amino acids occurring in proteins, peptides and nascent polypeptides (co-translational, post-translational modifications). Includes the modification of charged tRNAs that are destined to occur in a protein (pre-translation modification)." [GOC:bf, GOC:jl]
CsaV3_4G030260.1	GO:0043170	def: "The chemical reactions and pathways involving macromolecules, any molecule of high relative molecular mass, the structure of which essentially comprises the multiple repetition of units derived, actually or conceptually, from molecules of low relative molecular mass." [GOC:mah]
CsaV3_4G030260.1	GO:0043226	def: "Organized structure of distinctive morphology and function. Includes the nucleus, mitochondria, plastids, vacuoles, vesicles, ribosomes and the cytoskeleton, and prokaryotic structures such as anammoxosomes and pirellulosomes. Excludes the plasma membrane." [GOC:go_curators]
CsaV3_4G030260.1	GO:0043227	def: "Organized structure of distinctive morphology and function, bounded by a single or double lipid bilayer membrane. Includes the nucleus, mitochondria, plastids, vacuoles, and vesicles. Excludes the plasma membrane." [GOC:go_curators]
CsaV3_4G030260.1	GO:0043229	def: "Organized structure of distinctive morphology and function, occurring within the cell. Includes the nucleus, mitochondria, plastids, vacuoles, vesicles, ribosomes and the cytoskeleton. Excludes the plasma membrane." [GOC:go_curators]
CsaV3_4G030260.1	GO:0043231	def: "Organized structure of distinctive morphology and function, bounded by a single or double lipid bilayer membrane and occurring within the cell. Includes the nucleus, mitochondria, plastids, vacuoles, and vesicles. Excludes the plasma membrane." [GOC:go_curators]
CsaV3_4G030260.1	GO:0043412	def: "The covalent alteration of one or more monomeric units in a polypeptide, polynucleotide, polysaccharide, or other biological macromolecule, resulting in a change in its properties." [GOC:go_curators]
CsaV3_4G030260.1	GO:0044237	def: "The chemical reactions and pathways by which individual cells transform chemical substances." [GOC:go_curators]
CsaV3_4G030260.1	GO:0044238	def: "The chemical reactions and pathways involving those compounds which are formed as a part of the normal anabolic and catabolic processes. These processes take place in most, if not all, cells of the organism." [GOC:go_curators, http://www.metacyc.org]
CsaV3_4G030260.1	GO:0044260	def: "The chemical reactions and pathways involving macromolecules, any molecule of high relative molecular mass, the structure of which essentially comprises the multiple repetition of units derived, actually or conceptually, from molecules of low relative molecular mass, as carried out by individual cells." [GOC:mah]
CsaV3_4G030260.1	GO:0044267	def: "The chemical reactions and pathways involving a specific protein, rather than of proteins in general, occurring at the level of an individual cell. Includes cellular protein modification." [GOC:jl]
CsaV3_4G030260.1	GO:0044424	def: "OBSOLETE. Any constituent part of the living contents of a cell; the matter contained within (but not including) the plasma membrane, usually taken to exclude large vacuoles and masses of secretory or ingested material. In eukaryotes it includes the nucleus and cytoplasm." [GOC:jl]
CsaV3_4G030260.1	GO:0044464	def: "OBSOLETE. Any constituent part of a cell, the basic structural and functional unit of all organisms." [GOC:jl]
CsaV3_4G030260.1	GO:0050789	def: "Any process that modulates the frequency, rate or extent of a biological process. Biological processes are regulated by many means; examples include the control of gene expression, protein modification or interaction with a protein or substrate molecule." [GOC:ai, GOC:go_curators]
CsaV3_4G030260.1	GO:0050794	def: "Any process that modulates the frequency, rate or extent of a cellular process, any of those that are carried out at the cellular level, but are not necessarily restricted to a single cell. For example, cell communication occurs among more than one cell, but occurs at the cellular level." [GOC:go_curators]
CsaV3_4G030260.1	GO:0050896	def: "Any process that results in a change in state or activity of a cell or an organism (in terms of movement, secretion, enzyme production, gene expression, etc.) as a result of a stimulus. The process begins with detection of the stimulus and ends with a change in state or activity or the cell or organism." [GOC:ai, GOC:bf]
CsaV3_4G030260.1	GO:0051716	def: "Any process that results in a change in state or activity of a cell (in terms of movement, secretion, enzyme production, gene expression, etc.) as a result of a stimulus. The process begins with detection of the stimulus by a cell and ends with a change in state or activity or the cell." [GOC:bf, GOC:jl]
CsaV3_4G030260.1	GO:0065007	def: "Any process that modulates a measurable attribute of any biological process, quality or function." [GOC:dph, GOC:isa_complete, GOC:mah, GOC:pr, GOC:vw]
CsaV3_4G030260.1	GO:0071704	def: "The chemical reactions and pathways involving an organic substance, any molecular entity containing carbon." [GOC:mah]
CsaV3_4G030260.1	GO:0097159	def: "Binding to an organic cyclic compound, any molecular entity that contains carbon arranged in a cyclic molecular structure." [GOC:sjw, PMID:7583672]
CsaV3_4G030260.1	GO:0140096	def: "Catalytic activity that acts to modify a protein." [GOC:molecular_function_refactoring, GOC:pdt]
CsaV3_4G030260.1	GO:1901363	def: "Binding to heterocyclic compound." [GOC:TermGenie]
CsaV3_4G030260.1	GO:1901564	def: "The chemical reactions and pathways involving organonitrogen compound." [GOC:pr, GOC:TermGenie]
CsaV3_4G030280.1	GO:0005575	def: "A location, relative to cellular compartments and structures, occupied by a macromolecular machine when it carries out a molecular function. There are two ways in which the gene ontology describes locations of gene products: (1) relative to cellular structures (e.g., cytoplasmic side of plasma membrane) or compartments (e.g., mitochondrion), and (2) the stable macromolecular complexes of wh…
CsaV3_4G030280.1	GO:0005622	def: "A component of a cell contained within (but not including) the plasma membrane. In eukaryotes it includes the nucleus and cytoplasm." [ISBN:0198506732]
CsaV3_4G030280.1	GO:0005623	def: "OBSOLETE. The basic structural and functional unit of all organisms. Includes the plasma membrane and any external encapsulating structures such as the cell wall and cell envelope." [GOC:go_curators]
CsaV3_4G030280.1	GO:0005737	def: "The contents of a cell excluding the plasma membrane and nucleus, but including other subcellular structures." [ISBN:0198547684]
CsaV3_4G030280.1	GO:0009507	def: "A chlorophyll-containing plastid with thylakoids organized into grana and frets, or stroma thylakoids, and embedded in a stroma." [ISBN:0471245208]
CsaV3_4G030280.1	GO:0009526	def: "The double lipid bilayer enclosing a plastid and separating its contents from the rest of the cytoplasm; includes the intermembrane space." [GOC:jy]
CsaV3_4G030280.1	GO:0009534	def: "Sac-like membranous structures (cisternae) in a chloroplast combined into stacks (grana) and present singly in the stroma (stroma thylakoids or frets) as interconnections between grana. An example of this component is found in Arabidopsis thaliana." [GOC:mtg_sensu, ISBN:0943088399]
CsaV3_4G030280.1	GO:0009535	def: "The pigmented membrane of a chloroplast thylakoid. An example of this component is found in Arabidopsis thaliana." [GOC:lr, GOC:mtg_sensu]
CsaV3_4G030280.1	GO:0009536	def: "Any member of a family of organelles found in the cytoplasm of plants and some protists, which are membrane-bounded and contain DNA. Plant plastids develop from a common type, the proplastid." [GOC:jl, ISBN:0198547684]
CsaV3_4G030280.1	GO:0009579	def: "A membranous cellular structure that bears the photosynthetic pigments in plants, algae, and cyanobacteria. In cyanobacteria thylakoids are of various shapes and are attached to, or continuous with, the plasma membrane. In eukaryotes they are flattened, membrane-bounded disk-like structures located in the chloroplasts; in the chloroplasts of higher plants the thylakoids form dense stacks ca…
CsaV3_4G030280.1	GO:0009941	def: "The double lipid bilayer enclosing the chloroplast and separating its contents from the rest of the cytoplasm; includes the intermembrane space." [GOC:tb]
CsaV3_4G030280.1	GO:0016020	def: "A lipid bilayer along with all the proteins and protein complexes embedded in it an attached to it." [GOC:dos, GOC:mah, ISBN:0815316194]
CsaV3_4G030280.1	GO:0031967	def: "A double membrane structure enclosing an organelle, including two lipid bilayers and the region between them. In some cases, an organelle envelope may have more than two membranes." [GOC:mah, GOC:pz]
CsaV3_4G030280.1	GO:0031975	def: "A multilayered structure surrounding all or part of a cell; encompasses one or more lipid bilayers, and may include a cell wall layer; also includes the space between layers." [GOC:mah, GOC:pz]
CsaV3_4G030280.1	GO:0031976	def: "Any thylakoid within a plastid." [GOC:pz]
CsaV3_4G030280.1	GO:0031984	def: "A compartment that consists of a lumen and an enclosing membrane, and is part of an organelle." [GOC:mah, GOC:pz]
CsaV3_4G030280.1	GO:0034357	def: "A membrane enriched in complexes formed of reaction centers, accessory pigments and electron carriers, in which photosynthetic reactions take place." [GOC:ds, GOC:mah]
CsaV3_4G030280.1	GO:0042651	def: "The pigmented membrane of any thylakoid." [GOC:jl, GOC:pr]
CsaV3_4G030280.1	GO:0043226	def: "Organized structure of distinctive morphology and function. Includes the nucleus, mitochondria, plastids, vacuoles, vesicles, ribosomes and the cytoskeleton, and prokaryotic structures such as anammoxosomes and pirellulosomes. Excludes the plasma membrane." [GOC:go_curators]
CsaV3_4G030280.1	GO:0043227	def: "Organized structure of distinctive morphology and function, bounded by a single or double lipid bilayer membrane. Includes the nucleus, mitochondria, plastids, vacuoles, and vesicles. Excludes the plasma membrane." [GOC:go_curators]
CsaV3_4G030280.1	GO:0043229	def: "Organized structure of distinctive morphology and function, occurring within the cell. Includes the nucleus, mitochondria, plastids, vacuoles, vesicles, ribosomes and the cytoskeleton. Excludes the plasma membrane." [GOC:go_curators]
CsaV3_4G030280.1	GO:0043231	def: "Organized structure of distinctive morphology and function, bounded by a single or double lipid bilayer membrane and occurring within the cell. Includes the nucleus, mitochondria, plastids, vacuoles, and vesicles. Excludes the plasma membrane." [GOC:go_curators]
CsaV3_4G030280.1	GO:0044422	def: "OBSOLETE. Any constituent part of an organelle, an organized structure of distinctive morphology and function. Includes constituent parts of the nucleus, mitochondria, plastids, vacuoles, vesicles, ribosomes and the cytoskeleton, but excludes the plasma membrane." [GOC:jl]
CsaV3_4G030280.1	GO:0044424	def: "OBSOLETE. Any constituent part of the living contents of a cell; the matter contained within (but not including) the plasma membrane, usually taken to exclude large vacuoles and masses of secretory or ingested material. In eukaryotes it includes the nucleus and cytoplasm." [GOC:jl]
CsaV3_4G030280.1	GO:0044434	def: "OBSOLETE. Any constituent part of a chloroplast, a chlorophyll-containing plastid with thylakoids organized into grana and frets, or stroma thylakoids, and embedded in a stroma." [GOC:jl]
CsaV3_4G030280.1	GO:0044435	def: "OBSOLETE. Any constituent part of a plastid, a member of a family of organelles found in the cytoplasm of plants and some protists, which are membrane-bounded and contain DNA. Plant plastids develop from a common type, the proplastid." [GOC:jl]
CsaV3_4G030280.1	GO:0044436	def: "OBSOLETE. Any constituent part of a thylakoid, a sac-like vesicle that bears the photosynthetic pigments in photosynthetic organisms." [GOC:jl]
CsaV3_4G030280.1	GO:0044444	def: "OBSOLETE. Any constituent part of the cytoplasm, all of the contents of a cell excluding the plasma membrane and nucleus, but including other subcellular structures." [GOC:jl]
CsaV3_4G030280.1	GO:0044446	def: "OBSOLETE. A constituent part of an intracellular organelle, an organized structure of distinctive morphology and function, occurring within the cell. Includes constituent parts of the nucleus, mitochondria, plastids, vacuoles, vesicles, ribosomes and the cytoskeleton but excludes the plasma membrane." [GOC:jl]
CsaV3_4G030280.1	GO:0044464	def: "OBSOLETE. Any constituent part of a cell, the basic structural and functional unit of all organisms." [GOC:jl]
CsaV3_4G030280.1	GO:0055035	def: "The lipid bilayer membrane of any thylakoid within a plastid." [GOC:jid, GOC:rph]
CsaV3_6G001610.1	GO:0005575	def: "A location, relative to cellular compartments and structures, occupied by a macromolecular machine when it carries out a molecular function. There are two ways in which the gene ontology describes locations of gene products: (1) relative to cellular structures (e.g., cytoplasmic side of plasma membrane) or compartments (e.g., mitochondrion), and (2) the stable macromolecular complexes of wh…
CsaV3_6G001610.1	GO:0005622	def: "A component of a cell contained within (but not including) the plasma membrane. In eukaryotes it includes the nucleus and cytoplasm." [ISBN:0198506732]
CsaV3_6G001610.1	GO:0005623	def: "OBSOLETE. The basic structural and functional unit of all organisms. Includes the plasma membrane and any external encapsulating structures such as the cell wall and cell envelope." [GOC:go_curators]
CsaV3_6G001610.1	GO:0005737	def: "The contents of a cell excluding the plasma membrane and nucleus, but including other subcellular structures." [ISBN:0198547684]
CsaV3_6G001610.1	GO:0005783	def: "The irregular network of unit membranes, visible only by electron microscopy, that occurs in the cytoplasm of many eukaryotic cells. The membranes form a complex meshwork of tubular channels, which are often expanded into slitlike cavities called cisternae. The ER takes two forms, rough (or granular), with ribosomes adhering to the outer surface, and smooth (with no ribosomes attached)." [I…
CsaV3_6G001610.1	GO:0005794	def: "A membrane-bound cytoplasmic organelle of the endomembrane system that further processes the core oligosaccharides (e.g. N-glycans) added to proteins in the endoplasmic reticulum and packages them into membrane-bound vesicles. The Golgi apparatus operates at the intersection of the secretory, lysosomal, and endocytic pathways." [ISBN:0198506732]
CsaV3_6G001610.1	GO:0012505	def: "A collection of membranous structures involved in transport within the cell. The main components of the endomembrane system are endoplasmic reticulum, Golgi bodies, vesicles, cell membrane and nuclear envelope. Members of the endomembrane system pass materials through each other or though the use of vesicles." [GOC:lh]
CsaV3_6G001610.1	GO:0043226	def: "Organized structure of distinctive morphology and function. Includes the nucleus, mitochondria, plastids, vacuoles, vesicles, ribosomes and the cytoskeleton, and prokaryotic structures such as anammoxosomes and pirellulosomes. Excludes the plasma membrane." [GOC:go_curators]
CsaV3_6G001610.1	GO:0043227	def: "Organized structure of distinctive morphology and function, bounded by a single or double lipid bilayer membrane. Includes the nucleus, mitochondria, plastids, vacuoles, and vesicles. Excludes the plasma membrane." [GOC:go_curators]
CsaV3_6G001610.1	GO:0043229	def: "Organized structure of distinctive morphology and function, occurring within the cell. Includes the nucleus, mitochondria, plastids, vacuoles, vesicles, ribosomes and the cytoskeleton. Excludes the plasma membrane." [GOC:go_curators]
CsaV3_6G001610.1	GO:0043231	def: "Organized structure of distinctive morphology and function, bounded by a single or double lipid bilayer membrane and occurring within the cell. Includes the nucleus, mitochondria, plastids, vacuoles, and vesicles. Excludes the plasma membrane." [GOC:go_curators]
CsaV3_6G001610.1	GO:0044424	def: "OBSOLETE. Any constituent part of the living contents of a cell; the matter contained within (but not including) the plasma membrane, usually taken to exclude large vacuoles and masses of secretory or ingested material. In eukaryotes it includes the nucleus and cytoplasm." [GOC:jl]
CsaV3_6G001610.1	GO:0044444	def: "OBSOLETE. Any constituent part of the cytoplasm, all of the contents of a cell excluding the plasma membrane and nucleus, but including other subcellular structures." [GOC:jl]
CsaV3_6G001610.1	GO:0044464	def: "OBSOLETE. Any constituent part of a cell, the basic structural and functional unit of all organisms." [GOC:jl]
CsaV3_6G001620.1	GO:0003674	def: "A molecular process that can be carried out by the action of a single macromolecular machine, usually via direct physical interactions with other molecular entities. Function in this sense denotes an action, or activity, that a gene product (or a complex) performs. These actions are described from two distinct but related perspectives: (1) biochemical activity, and (2) role as a component i…
CsaV3_6G001620.1	GO:0003779	def: "Binding to monomeric or multimeric forms of actin, including actin filaments." [GOC:clt]
CsaV3_6G001620.1	GO:0005488	def: "The selective, non-covalent, often stoichiometric, interaction of a molecule with one or more specific sites on another molecule." [GOC:ceb, GOC:mah, ISBN:0198506732]
CsaV3_6G001620.1	GO:0005515	def: "Binding to a protein." [GOC:go_curators]
CsaV3_6G001620.1	GO:0006996	def: "A process that is carried out at the cellular level which results in the assembly, arrangement of constituent parts, or disassembly of an organelle within a cell. An organelle is an organized structure of distinctive morphology and function. Includes the nucleus, mitochondria, plastids, vacuoles, vesicles, ribosomes and the cytoskeleton. Excludes the plasma membrane." [GOC:mah]
CsaV3_6G001620.1	GO:0007010	def: "A process that is carried out at the cellular level which results in the assembly, arrangement of constituent parts, or disassembly of cytoskeletal structures." [GOC:dph, GOC:jl, GOC:mah]
CsaV3_6G001620.1	GO:0007015	def: "A process that is carried out at the cellular level which results in the assembly, arrangement of constituent parts, or disassembly of cytoskeletal structures comprising actin filaments. Includes processes that control the spatial distribution of actin filaments, such as organizing filaments into meshworks, bundles, or other structures, as by cross-linking." [GOC:mah]
CsaV3_6G001620.1	GO:0008092	def: "Binding to a protein component of a cytoskeleton (actin, microtubule, or intermediate filament cytoskeleton)." [GOC:mah]
CsaV3_6G001620.1	GO:0008150	def: "A biological process represents a specific objective that the organism is genetically programmed to achieve. Biological processes are often described by their outcome or ending state, e.g., the biological process of cell division results in the creation of two daughter cells (a divided cell) from a single parent cell. A biological process is accomplished by a particular set of molecular fun…
CsaV3_6G001620.1	GO:0009987	def: "Any process that is carried out at the cellular level, but not necessarily restricted to a single cell. For example, cell communication occurs among more than one cell, but occurs at the cellular level." [GOC:go_curators, GOC:isa_complete]
CsaV3_6G001620.1	GO:0016043	def: "A process that results in the assembly, arrangement of constituent parts, or disassembly of a cellular component." [GOC:ai, GOC:jl, GOC:mah]
CsaV3_6G001620.1	GO:0022607	def: "The aggregation, arrangement and bonding together of a cellular component." [GOC:isa_complete]
CsaV3_6G001620.1	GO:0030029	def: "Any cellular process that depends upon or alters the actin cytoskeleton, that part of the cytoskeleton comprising actin filaments and their associated proteins." [GOC:mah]
CsaV3_6G001620.1	GO:0030036	def: "A process that is carried out at the cellular level which results in the assembly, arrangement of constituent parts, or disassembly of cytoskeletal structures comprising actin filaments and their associated proteins." [GOC:dph, GOC:jl, GOC:mah]
CsaV3_6G001620.1	GO:0044085	def: "A process that results in the biosynthesis of constituent macromolecules, assembly, and arrangement of constituent parts of a cellular component. Includes biosynthesis of constituent macromolecules, and those macromolecular modifications that are involved in synthesis or assembly of the cellular component." [GOC:jl, GOC:mah]
CsaV3_6G001620.1	GO:0044877	def: "Binding to a macromolecular complex." [GOC:jl]
CsaV3_6G001620.1	GO:0051015	def: "Binding to an actin filament, also known as F-actin, a helical filamentous polymer of globular G-actin subunits." [ISBN:0198506732]
CsaV3_6G001620.1	GO:0051017	def: "The assembly of actin filament bundles; actin filaments are on the same axis but may be oriented with the same or opposite polarities and may be packed with different levels of tightness." [GOC:ai]
CsaV3_6G001620.1	GO:0061572	def: "A process that results in the assembly, arrangement of constituent parts, or disassembly of an actin filament bundle." [GOC:dph]
CsaV3_6G001620.1	GO:0071840	def: "A process that results in the biosynthesis of constituent macromolecules, assembly, arrangement of constituent parts, or disassembly of a cellular component." [GOC:mah]
CsaV3_6G001620.1	GO:0097435	def: "A process that is carried out at the cellular level which results in the assembly, arrangement of constituent parts, or disassembly of a supramolecular fiber, a polymer consisting of an indefinite number of protein or protein complex subunits that have polymerised to form a fiber-shaped structure." [GOC:pr]
CsaV3_6G001630.1	GO:0003674	def: "A molecular process that can be carried out by the action of a single macromolecular machine, usually via direct physical interactions with other molecular entities. Function in this sense denotes an action, or activity, that a gene product (or a complex) performs. These actions are described from two distinct but related perspectives: (1) biochemical activity, and (2) role as a component i…
CsaV3_6G001630.1	GO:0003824	def: "Catalysis of a biochemical reaction at physiological temperatures. In biologically catalyzed reactions, the reactants are known as substrates, and the catalysts are naturally occurring macromolecular substances known as enzymes. Enzymes possess specific binding sites for substrates, and are usually composed wholly or largely of protein, but RNA that has catalytic activity (ribozyme) is ofte…
CsaV3_6G001630.1	GO:0006725	def: "The chemical reactions and pathways involving aromatic compounds, any organic compound characterized by one or more planar rings, each of which contains conjugated double bonds and delocalized pi electrons, as carried out by individual cells." [GOC:ai, ISBN:0198506732]
CsaV3_6G001630.1	GO:0008150	def: "A biological process represents a specific objective that the organism is genetically programmed to achieve. Biological processes are often described by their outcome or ending state, e.g., the biological process of cell division results in the creation of two daughter cells (a divided cell) from a single parent cell. A biological process is accomplished by a particular set of molecular fun…
CsaV3_6G001630.1	GO:0008152	def: "The chemical reactions and pathways, including anabolism and catabolism, by which living organisms transform chemical substances. Metabolic processes typically transform small molecules, but also include macromolecular processes such as DNA repair and replication, and protein synthesis and degradation." [GOC:go_curators, ISBN:0198547684]
CsaV3_6G001630.1	GO:0009058	def: "The chemical reactions and pathways resulting in the formation of substances; typically the energy-requiring part of metabolism in which simpler substances are transformed into more complex ones." [GOC:curators, ISBN:0198547684]
CsaV3_6G001630.1	GO:0009698	def: "The chemical reactions and pathways involving aromatic derivatives of trans-cinnamic acid." [GOC:jl]
CsaV3_6G001630.1	GO:0009699	def: "The chemical reactions and pathways resulting in the formation of aromatic derivatives of trans-cinnamic acid." [GOC:jl]
CsaV3_6G001630.1	GO:0009808	def: "The chemical reactions and pathways involving lignins, a class of polymers of phenylpropanoid units." [GOC:lr, GOC:yl]
CsaV3_6G001630.1	GO:0009809	def: "The chemical reactions and pathways resulting in the formation of lignins, a class of polymers formed by the dehydrogenetive radical polymerization of various phenylpropanoid monomers." [GOC:tair_curators, ISBN:0198547684]
CsaV3_6G001630.1	GO:0009832	def: "A cellular process that results in the biosynthesis of constituent macromolecules, assembly, and arrangement of constituent parts of a cellulose and pectin-containing cell wall. An example of this is found in Arabidopsis thaliana." [GOC:go_curators, GOC:lr, GOC:mtg_sensu]
CsaV3_6G001630.1	GO:0009834	def: "A cellular process that results in the biosynthesis of constituent macromolecules, assembly, and arrangement of constituent parts of inextensible cellulose- and pectin-containing cell walls that are formed between the plasma membrane and primary cell wall after cell expansion is complete. An example of this is found in Arabidopsis thaliana." [GOC:lr, GOC:mtg_sensu]
CsaV3_6G001630.1	GO:0009987	def: "Any process that is carried out at the cellular level, but not necessarily restricted to a single cell. For example, cell communication occurs among more than one cell, but occurs at the cellular level." [GOC:go_curators, GOC:isa_complete]
CsaV3_6G001630.1	GO:0016491	def: "Catalysis of an oxidation-reduction (redox) reaction, a reversible chemical reaction in which the oxidation state of an atom or atoms within a molecule is altered. One substrate acts as a hydrogen or electron donor and becomes oxidized, while the other acts as hydrogen or electron acceptor and becomes reduced." [GOC:go_curators]
CsaV3_6G001630.1	GO:0016722	def: "Catalysis of an oxidation-reduction in which the oxidation state of metal ion is altered." [GOC:mah]
CsaV3_6G001630.1	GO:0019438	def: "The chemical reactions and pathways resulting in the formation of aromatic compounds, any substance containing an aromatic carbon ring." [GOC:ai]
CsaV3_6G001630.1	GO:0019748	def: "The chemical reactions and pathways resulting in many of the chemical changes of compounds that are not necessarily required for growth and maintenance of cells, and are often unique to a taxon. In multicellular organisms secondary metabolism is generally carried out in specific cell types, and may be useful for the organism as a whole. In unicellular organisms, secondary metabolism is ofte…
CsaV3_6G001630.1	GO:0042546	def: "A cellular process that results in the biosynthesis of constituent macromolecules, assembly, and arrangement of constituent parts of a cell wall. Includes biosynthesis of constituent macromolecules, such as proteins and polysaccharides, and those macromolecular modifications that are involved in synthesis or assembly of the cellular component. A cell wall is the rigid or semi-rigid envelope…
CsaV3_6G001630.1	GO:0044085	def: "A process that results in the biosynthesis of constituent macromolecules, assembly, and arrangement of constituent parts of a cellular component. Includes biosynthesis of constituent macromolecules, and those macromolecular modifications that are involved in synthesis or assembly of the cellular component." [GOC:jl, GOC:mah]
CsaV3_6G001630.1	GO:0044237	def: "The chemical reactions and pathways by which individual cells transform chemical substances." [GOC:go_curators]
CsaV3_6G001630.1	GO:0044249	def: "The chemical reactions and pathways resulting in the formation of substances, carried out by individual cells." [GOC:jl]
CsaV3_6G001630.1	GO:0044550	def: "The chemical reactions and pathways resulting in the formation of secondary metabolites, the compounds that are not necessarily required for growth and maintenance of cells, and are often unique to a taxon." [GOC:jl]
CsaV3_6G001630.1	GO:0055114	def: "OBSOLETE. A metabolic process that results in the removal or addition of one or more electrons to or from a substance, with or without the concomitant removal or addition of a proton or protons." [GOC:dhl, GOC:ecd, GOC:jh2, GOC:jid, GOC:mlg, GOC:rph]
CsaV3_6G001630.1	GO:0071554	def: "A process that results in the biosynthesis of constituent macromolecules, assembly, arrangement of constituent parts, or disassembly of a cell wall." [GOC:mah]
CsaV3_6G001630.1	GO:0071669	def: "A process that results in the biosynthesis of constituent macromolecules, assembly, arrangement of constituent parts, or disassembly of a cellulose- and pectin-containing cell wall." [GOC:ecd, GOC:mah]
CsaV3_6G001630.1	GO:0071704	def: "The chemical reactions and pathways involving an organic substance, any molecular entity containing carbon." [GOC:mah]
CsaV3_6G001630.1	GO:0071840	def: "A process that results in the biosynthesis of constituent macromolecules, assembly, arrangement of constituent parts, or disassembly of a cellular component." [GOC:mah]
CsaV3_6G001630.1	GO:1901360	def: "The chemical reactions and pathways involving organic cyclic compound." [GOC:TermGenie]
CsaV3_6G001630.1	GO:1901362	def: "The chemical reactions and pathways resulting in the formation of organic cyclic compound." [GOC:TermGenie]
CsaV3_6G001630.1	GO:1901576	def: "The chemical reactions and pathways resulting in the formation of an organic substance, any molecular entity containing carbon." [GOC:pr, GOC:TermGenie]
CsaV3_6G001650.1	GO:0000902	def: "The developmental process in which the size or shape of a cell is generated and organized." [GOC:clt, GOC:dph, GOC:go_curators, GOC:tb]
CsaV3_6G001650.1	GO:0000904	def: "The change in form (cell shape and size) that occurs when relatively unspecialized cells, e.g. embryonic or regenerative cells, acquire specialized structural and/or functional features that characterize the cells, tissues, or organs of the mature organism or some other relatively stable phase of the organism's life history." [GOC:go_curators]
CsaV3_6G001650.1	GO:0005575	def: "A location, relative to cellular compartments and structures, occupied by a macromolecular machine when it carries out a molecular function. There are two ways in which the gene ontology describes locations of gene products: (1) relative to cellular structures (e.g., cytoplasmic side of plasma membrane) or compartments (e.g., mitochondrion), and (2) the stable macromolecular complexes of wh…
CsaV3_6G001650.1	GO:0005622	def: "A component of a cell contained within (but not including) the plasma membrane. In eukaryotes it includes the nucleus and cytoplasm." [ISBN:0198506732]
CsaV3_6G001650.1	GO:0005623	def: "OBSOLETE. The basic structural and functional unit of all organisms. Includes the plasma membrane and any external encapsulating structures such as the cell wall and cell envelope." [GOC:go_curators]
CsaV3_6G001650.1	GO:0005737	def: "The contents of a cell excluding the plasma membrane and nucleus, but including other subcellular structures." [ISBN:0198547684]
CsaV3_6G001650.1	GO:0008150	def: "A biological process represents a specific objective that the organism is genetically programmed to achieve. Biological processes are often described by their outcome or ending state, e.g., the biological process of cell division results in the creation of two daughter cells (a divided cell) from a single parent cell. A biological process is accomplished by a particular set of molecular fun…
CsaV3_6G001650.1	GO:0008152	def: "The chemical reactions and pathways, including anabolism and catabolism, by which living organisms transform chemical substances. Metabolic processes typically transform small molecules, but also include macromolecular processes such as DNA repair and replication, and protein synthesis and degradation." [GOC:go_curators, ISBN:0198547684]
CsaV3_6G001650.1	GO:0009058	def: "The chemical reactions and pathways resulting in the formation of substances; typically the energy-requiring part of metabolism in which simpler substances are transformed into more complex ones." [GOC:curators, ISBN:0198547684]
CsaV3_6G001650.1	GO:0009059	def: "The chemical reactions and pathways resulting in the formation of a macromolecule, any molecule of high relative molecular mass, the structure of which essentially comprises the multiple repetition of units derived, actually or conceptually, from molecules of low relative molecular mass." [GOC:mah]
CsaV3_6G001650.1	GO:0009653	def: "The process in which anatomical structures are generated and organized. Morphogenesis pertains to the creation of form." [GOC:go_curators, ISBN:0521436125]
CsaV3_6G001650.1	GO:0009888	def: "The process whose specific outcome is the progression of a tissue over time, from its formation to the mature structure." [ISBN:0471245208]
CsaV3_6G001650.1	GO:0009987	def: "Any process that is carried out at the cellular level, but not necessarily restricted to a single cell. For example, cell communication occurs among more than one cell, but occurs at the cellular level." [GOC:go_curators, GOC:isa_complete]
CsaV3_6G001650.1	GO:0010026	def: "The process in which a relatively unspecialized epidermal cell acquires the specialized features of a trichome cell. An example of this process is found in Arabidopsis thaliana." [GOC:mtg_sensu, PMID:9367433]
CsaV3_6G001650.1	GO:0010090	def: "The process in which the structures of a hair cell (trichome) cell are generated and organized. This process occurs while the initially relatively unspecialized epidermal cell is acquiring the specialized features of a hair cell. An example of this process is found in Arabidopsis thaliana." [GOC:mtg_sensu, GOC:tair_curators]
CsaV3_6G001650.1	GO:0010143	def: "The chemical reactions and pathways resulting in the formation of cutin, a waxy substance, which combined with cellulose forms a substance nearly impervious to water and constituting the cuticle in plants." [ISBN:0028623819]
CsaV3_6G001650.1	GO:0016043	def: "A process that results in the assembly, arrangement of constituent parts, or disassembly of a cellular component." [GOC:ai, GOC:jl, GOC:mah]
CsaV3_6G001650.1	GO:0030154	def: "The process in which relatively unspecialized cells, e.g. embryonic or regenerative cells, acquire specialized structural and/or functional features that characterize the cells, tissues, or organs of the mature organism or some other relatively stable phase of the organism's life history. Differentiation includes the processes involved in commitment of a cell to a specific fate and its subs…
CsaV3_6G001650.1	GO:0032502	def: "A biological process whose specific outcome is the progression of an integrated living unit: an anatomical structure (which may be a subcellular structure, cell, tissue, or organ), or organism over time from an initial condition to a later condition." [GOC:isa_complete]
CsaV3_6G001650.1	GO:0032989	def: "The process in which cellular structures, including whole cells or cell parts, are generated and organized." [GOC:dph, GOC:mah, GOC:tb]
CsaV3_6G001650.1	GO:0043170	def: "The chemical reactions and pathways involving macromolecules, any molecule of high relative molecular mass, the structure of which essentially comprises the multiple repetition of units derived, actually or conceptually, from molecules of low relative molecular mass." [GOC:mah]
CsaV3_6G001650.1	GO:0044424	def: "OBSOLETE. Any constituent part of the living contents of a cell; the matter contained within (but not including) the plasma membrane, usually taken to exclude large vacuoles and masses of secretory or ingested material. In eukaryotes it includes the nucleus and cytoplasm." [GOC:jl]
CsaV3_6G001650.1	GO:0044464	def: "OBSOLETE. Any constituent part of a cell, the basic structural and functional unit of all organisms." [GOC:jl]
CsaV3_6G001650.1	GO:0048468	def: "The process whose specific outcome is the progression of the cell over time, from its formation to the mature structure. Cell development does not include the steps involved in committing a cell to a specific fate." [GOC:go_curators]
CsaV3_6G001650.1	GO:0048856	def: "The biological process whose specific outcome is the progression of an anatomical structure from an initial condition to its mature state. This process begins with the formation of the structure and ends with the mature structure, whatever form that may be including its natural destruction. An anatomical structure is any biological entity that occupies space and is distinguished from its su…
CsaV3_6G001650.1	GO:0048869	def: "A biological process whose specific outcome is the progression of a cell over time from an initial condition to a later condition." [GOC:isa_complete]
CsaV3_6G001650.1	GO:0051179	def: "Any process in which a cell, a substance, or a cellular entity, such as a protein complex or organelle, is transported, tethered to or otherwise maintained in a specific location. In the case of substances, localization may also be achieved via selective degradation." [GOC:ai, GOC:dos]
CsaV3_6G001650.1	GO:0071704	def: "The chemical reactions and pathways involving an organic substance, any molecular entity containing carbon." [GOC:mah]
CsaV3_6G001650.1	GO:0071840	def: "A process that results in the biosynthesis of constituent macromolecules, assembly, arrangement of constituent parts, or disassembly of a cellular component." [GOC:mah]
CsaV3_6G001650.1	GO:0090558	def: "The process whose specific outcome is the progression of the plant epidermis over time, from its formation to the mature structure." [GOC:tb]
CsaV3_6G001650.1	GO:0090626	def: "The process in which the anatomical structures of the plant epidermis are generated and organized." [GOC:tb]
CsaV3_6G001650.1	GO:1901576	def: "The chemical reactions and pathways resulting in the formation of an organic substance, any molecular entity containing carbon." [GOC:pr, GOC:TermGenie]
CsaV3_6G001670.1	GO:0003674	def: "A molecular process that can be carried out by the action of a single macromolecular machine, usually via direct physical interactions with other molecular entities. Function in this sense denotes an action, or activity, that a gene product (or a complex) performs. These actions are described from two distinct but related perspectives: (1) biochemical activity, and (2) role as a component i…
CsaV3_6G001670.1	GO:0003676	def: "Binding to a nucleic acid." [GOC:jl]
CsaV3_6G001670.1	GO:0003677	def: "Any molecular function by which a gene product interacts selectively and non-covalently with DNA (deoxyribonucleic acid)." [GOC:dph, GOC:jl, GOC:tb, GOC:vw]
CsaV3_6G001670.1	GO:0003700	def: "A transcription regulator activity that modulates transcription of gene sets via selective and non-covalent binding to a specific double-stranded genomic DNA sequence (sometimes referred to as a motif) within a cis-regulatory region. Regulatory regions include promoters (proximal and distal) and enhancers. Genes are transcriptional units, and include bacterial operons." [GOC:txnOH-2018]
CsaV3_6G001670.1	GO:0005488	def: "The selective, non-covalent, often stoichiometric, interaction of a molecule with one or more specific sites on another molecule." [GOC:ceb, GOC:mah, ISBN:0198506732]
CsaV3_6G001670.1	GO:0006355	def: "Any process that modulates the frequency, rate or extent of cellular DNA-templated transcription." [GOC:go_curators, GOC:txnOH]
CsaV3_6G001670.1	GO:0007275	def: "The biological process whose specific outcome is the progression of a multicellular organism over time from an initial condition (e.g. a zygote or a young adult) to a later condition (e.g. a multicellular animal or an aged adult)." [GOC:dph, GOC:ems, GOC:isa_complete, GOC:tb]
CsaV3_6G001670.1	GO:0008150	def: "A biological process represents a specific objective that the organism is genetically programmed to achieve. Biological processes are often described by their outcome or ending state, e.g., the biological process of cell division results in the creation of two daughter cells (a divided cell) from a single parent cell. A biological process is accomplished by a particular set of molecular fun…
CsaV3_6G001670.1	GO:0009653	def: "The process in which anatomical structures are generated and organized. Morphogenesis pertains to the creation of form." [GOC:go_curators, ISBN:0521436125]
CsaV3_6G001670.1	GO:0009719	def: "Any process that results in a change in state or activity of a cell or an organism (in terms of movement, secretion, enzyme production, gene expression, etc.) as a result of a stimulus arising within the organism." [GOC:sm]
CsaV3_6G001670.1	GO:0009725	def: "Any process that results in a change in state or activity of a cell or an organism (in terms of movement, secretion, enzyme production, gene expression, etc.) as a result of a hormone stimulus." [GOC:jl]
CsaV3_6G001670.1	GO:0009733	def: "Any process that results in a change in state or activity of a cell or an organism (in terms of movement, secretion, enzyme production, gene expression, etc.) as a result of an auxin stimulus." [GOC:jl]
CsaV3_6G001670.1	GO:0009888	def: "The process whose specific outcome is the progression of a tissue over time, from its formation to the mature structure." [ISBN:0471245208]
CsaV3_6G001670.1	GO:0009889	def: "Any process that modulates the frequency, rate or extent of the chemical reactions and pathways resulting in the formation of substances." [GOC:go_curators]
CsaV3_6G001670.1	GO:0010015	def: "The process in which the anatomical structures of roots are generated and organized. The root is the usually underground part of a seed plant body that originates from the hypocotyl, functions as an organ of absorption, aeration, and food storage or as a means of anchorage and support." [GOC:sm, ISBN:0877797099]
CsaV3_6G001670.1	GO:0010033	def: "Any process that results in a change in state or activity of a cell or an organism (in terms of movement, secretion, enzyme production, gene expression, etc.) as a result of an organic substance stimulus." [GOC:sm, PMID:23356676]
CsaV3_6G001670.1	GO:0010073	def: "Any process involved in maintaining the identity, size and shape of a meristem." [GOC:tb]
CsaV3_6G001670.1	GO:0010074	def: "The process in which an organism retains a population of meristem cells, preventing the commitment of all stem cell progeny to a differentiated cell fate." [GOC:tb]
CsaV3_6G001670.1	GO:0010078	def: "The process in which an organism retains a population of root meristem cells, preventing the commitment of all stem cell progeny to a differentiated cell fate." [GOC:dph, GOC:tb]
CsaV3_6G001670.1	GO:0010468	def: "Any process that modulates the frequency, rate or extent of gene expression. Gene expression is the process in which a gene's coding sequence is converted into a mature gene product (protein or RNA)." [GOC:txnOH-2018]
CsaV3_6G001670.1	GO:0010556	def: "Any process that modulates the rate, frequency or extent of the chemical reactions and pathways resulting in the formation of a macromolecule, any molecule of high relative molecular mass, the structure of which essentially comprises the multiple repetition of units derived, actually or conceptually, from molecules of low relative molecular mass." [GOC:dph, GOC:tb]
CsaV3_6G001670.1	GO:0019219	def: "Any cellular process that modulates the frequency, rate or extent of the chemical reactions and pathways involving nucleobases, nucleosides, nucleotides and nucleic acids." [GOC:go_curators]
CsaV3_6G001670.1	GO:0019222	def: "Any process that modulates the frequency, rate or extent of the chemical reactions and pathways within a cell or an organism." [GOC:go_curators]
CsaV3_6G001670.1	GO:0019827	def: "The process by which an organism or tissue maintains a population of stem cells of a single type. This can be achieved by a number of mechanisms: stem cell asymmetric division maintains stem cell numbers; stem cell symmetric division increases them; maintenance of a stem cell niche maintains the conditions for commitment to the stem cell fate for some types of stem cell; stem cells may aris…
CsaV3_6G001670.1	GO:0022622	def: "The process whose specific outcome is the progression of the root system over time, from its formation to the mature structure." [GOC:isa_complete]
CsaV3_6G001670.1	GO:0031323	def: "Any process that modulates the frequency, rate or extent of the chemical reactions and pathways by which individual cells transform chemical substances." [GOC:mah]
CsaV3_6G001670.1	GO:0031326	def: "Any process that modulates the frequency, rate or extent of the chemical reactions and pathways resulting in the formation of substances, carried out by individual cells." [GOC:mah]
CsaV3_6G001670.1	GO:0032501	def: "Any biological process, occurring at the level of a multicellular organism, pertinent to its function." [GOC:curators, GOC:dph, GOC:isa_complete, GOC:tb]
CsaV3_6G001670.1	GO:0032502	def: "A biological process whose specific outcome is the progression of an integrated living unit: an anatomical structure (which may be a subcellular structure, cell, tissue, or organ), or organism over time from an initial condition to a later condition." [GOC:isa_complete]
CsaV3_6G001670.1	GO:0042221	def: "Any process that results in a change in state or activity of a cell or an organism (in terms of movement, secretion, enzyme production, gene expression, etc.) as a result of a chemical stimulus." [GOC:jl]
CsaV3_6G001670.1	GO:0043565	def: "Binding to DNA of a specific nucleotide composition, e.g. GC-rich DNA binding, or with a specific sequence motif or type of DNA e.g. promotor binding or rDNA binding." [GOC:jl]
CsaV3_6G001670.1	GO:0048364	def: "The process whose specific outcome is the progression of the root over time, from its formation to the mature structure. The root is the water- and mineral-absorbing part of a plant which is usually underground, does not bear leaves, tends to grow downwards and is typically derived from the radicle of the embryo." [GOC:jid, PO:0009005]
CsaV3_6G001670.1	GO:0048507	def: "The process whose specific outcome is the progression of the meristem over time, from its formation to the mature structure." [GOC:jid]
CsaV3_6G001670.1	GO:0048518	def: "Any process that activates or increases the frequency, rate or extent of a biological process. Biological processes are regulated by many means; examples include the control of gene expression, protein modification or interaction with a protein or substrate molecule." [GOC:jid]
CsaV3_6G001670.1	GO:0048731	def: "The process whose specific outcome is the progression of an organismal system over time, from its formation to the mature structure. A system is a regularly interacting or interdependent group of organs or tissues that work together to carry out a given biological process." [GOC:dph, GOC:jid]
CsaV3_6G001670.1	GO:0048856	def: "The biological process whose specific outcome is the progression of an anatomical structure from an initial condition to its mature state. This process begins with the formation of the structure and ends with the mature structure, whatever form that may be including its natural destruction. An anatomical structure is any biological entity that occupies space and is distinguished from its su…
CsaV3_6G001670.1	GO:0050789	def: "Any process that modulates the frequency, rate or extent of a biological process. Biological processes are regulated by many means; examples include the control of gene expression, protein modification or interaction with a protein or substrate molecule." [GOC:ai, GOC:go_curators]
CsaV3_6G001670.1	GO:0050793	def: "Any process that modulates the frequency, rate or extent of development, the biological process whose specific outcome is the progression of a multicellular organism over time from an initial condition (e.g. a zygote, or a young adult) to a later condition (e.g. a multicellular animal or an aged adult)." [GOC:go_curators]
CsaV3_6G001670.1	GO:0050794	def: "Any process that modulates the frequency, rate or extent of a cellular process, any of those that are carried out at the cellular level, but are not necessarily restricted to a single cell. For example, cell communication occurs among more than one cell, but occurs at the cellular level." [GOC:go_curators]
CsaV3_6G001670.1	GO:0050896	def: "Any process that results in a change in state or activity of a cell or an organism (in terms of movement, secretion, enzyme production, gene expression, etc.) as a result of a stimulus. The process begins with detection of the stimulus and ends with a change in state or activity or the cell or organism." [GOC:ai, GOC:bf]
CsaV3_6G001670.1	GO:0051094	def: "Any process that activates or increases the rate or extent of development, the biological process whose specific outcome is the progression of an organism over time from an initial condition (e.g. a zygote, or a young adult) to a later condition (e.g. a multicellular animal or an aged adult)." [GOC:ai]
CsaV3_6G001670.1	GO:0051171	def: "Any process that modulates the frequency, rate or extent of the chemical reactions and pathways involving nitrogen or nitrogenous compounds." [GOC:ai, GOC:tb]
CsaV3_6G001670.1	GO:0051239	def: "Any process that modulates the frequency, rate or extent of a multicellular organismal process, the processes pertinent to the function of a multicellular organism above the cellular level; includes the integrated processes of tissues and organs." [GOC:ai, GOC:dph, GOC:tb]
CsaV3_6G001670.1	GO:0051240	def: "Any process that activates or increases the frequency, rate or extent of an organismal process, any of the processes pertinent to the function of an organism above the cellular level; includes the integrated processes of tissues and organs." [GOC:ai]
CsaV3_6G001670.1	GO:0051252	def: "Any process that modulates the frequency, rate or extent of the chemical reactions and pathways involving RNA." [GOC:ai]
CsaV3_6G001670.1	GO:0060255	def: "Any process that modulates the frequency, rate or extent of the chemical reactions and pathways involving macromolecules, any molecule of high relative molecular mass, the structure of which essentially comprises the multiple repetition of units derived, actually or conceptually, from molecules of low relative molecular mass." [GOC:dph, GOC:tb]
CsaV3_6G001670.1	GO:0065007	def: "Any process that modulates a measurable attribute of any biological process, quality or function." [GOC:dph, GOC:isa_complete, GOC:mah, GOC:pr, GOC:vw]
CsaV3_6G001670.1	GO:0080090	def: "Any process that modulates the frequency, rate or extent of the chemical reactions and pathways within a cell or an organism involving those compounds formed as a part of the normal anabolic and catabolic processes. These processes take place in most, if not all, cells of the organism." [PMID:19211694]
CsaV3_6G001670.1	GO:0097159	def: "Binding to an organic cyclic compound, any molecular entity that contains carbon arranged in a cyclic molecular structure." [GOC:sjw, PMID:7583672]
CsaV3_6G001670.1	GO:0098727	def: "Any process by which the numbers of cells of a particular type or in a tissue are maintained." [GOC:dos]
CsaV3_6G001670.1	GO:0099402	def: "Development of a plant organ, a multi-tissue plant structure that forms a functional unit." [GOC:dos]
CsaV3_6G001670.1	GO:0140110	def: "A molecular function that controls the rate, timing and/or magnitude of gene transcription. The function of transcriptional regulators is to modulate gene expression at the transcription step so that they are expressed in the right cell at the right time and in the right amount throughout the life of the cell and the organism. Genes are transcriptional units, and include bacterial operons."…
CsaV3_6G001670.1	GO:1901363	def: "Binding to heterocyclic compound." [GOC:TermGenie]
CsaV3_6G001670.1	GO:1902459	def: "Any process that activates or increases the frequency, rate or extent of stem cell population maintenance." [GOC:hjd, GOC:TermGenie, PMID:22969033]
CsaV3_6G001670.1	GO:1903506	def: "Any process that modulates the frequency, rate or extent of nucleic acid-templated transcription." [GO_REF:0000058, GOC:pr, GOC:TermGenie, GOC:txnOH, GOC:vw]
CsaV3_6G001670.1	GO:1905392	def: "The developmental process by which a plant organ is generated and organized." [GO_REF:0000083, GOC:tb, GOC:TermGenie]
CsaV3_6G001670.1	GO:2000036	def: "Any process that modulates the frequency, rate or extent of stem cell population maintenance." [GOC:obol]
CsaV3_6G001670.1	GO:2000112	def: "Any process that modulates the frequency, rate or extent of cellular macromolecule biosynthetic process." [GOC:obol]
CsaV3_6G001670.1	GO:2001141	def: "Any process that modulates the frequency, rate or extent of RNA biosynthetic process." [GOC:dph]
CsaV3_6G001680.1	GO:0000003	def: "The production of new individuals that contain some portion of genetic material inherited from one or more parent organisms." [GOC:go_curators, GOC:isa_complete, GOC:jl, ISBN:0198506732]
CsaV3_6G001680.1	GO:0003006	def: "A developmental process in which a progressive change in the state of some part of an organism, germline or somatic, specifically contributes to its ability to form offspring." [GOC:dph, GOC:isa_complete]
CsaV3_6G001680.1	GO:0003674	def: "A molecular process that can be carried out by the action of a single macromolecular machine, usually via direct physical interactions with other molecular entities. Function in this sense denotes an action, or activity, that a gene product (or a complex) performs. These actions are described from two distinct but related perspectives: (1) biochemical activity, and (2) role as a component i…
CsaV3_6G001680.1	GO:0005488	def: "The selective, non-covalent, often stoichiometric, interaction of a molecule with one or more specific sites on another molecule." [GOC:ceb, GOC:mah, ISBN:0198506732]
CsaV3_6G001680.1	GO:0005515	def: "Binding to a protein." [GOC:go_curators]
CsaV3_6G001680.1	GO:0005575	def: "A location, relative to cellular compartments and structures, occupied by a macromolecular machine when it carries out a molecular function. There are two ways in which the gene ontology describes locations of gene products: (1) relative to cellular structures (e.g., cytoplasmic side of plasma membrane) or compartments (e.g., mitochondrion), and (2) the stable macromolecular complexes of wh…
CsaV3_6G001680.1	GO:0005622	def: "A component of a cell contained within (but not including) the plasma membrane. In eukaryotes it includes the nucleus and cytoplasm." [ISBN:0198506732]
CsaV3_6G001680.1	GO:0005623	def: "OBSOLETE. The basic structural and functional unit of all organisms. Includes the plasma membrane and any external encapsulating structures such as the cell wall and cell envelope." [GOC:go_curators]
CsaV3_6G001680.1	GO:0005634	def: "A membrane-bounded organelle of eukaryotic cells in which chromosomes are housed and replicated. In most cells, the nucleus contains all of the cell's chromosomes except the organellar chromosomes, and is the site of RNA synthesis and processing. In some species, or in specialized cell types, RNA metabolism or DNA replication may be absent." [GOC:go_curators]
CsaV3_6G001680.1	GO:0005737	def: "The contents of a cell excluding the plasma membrane and nucleus, but including other subcellular structures." [ISBN:0198547684]
CsaV3_6G001680.1	GO:0005829	def: "The part of the cytoplasm that does not contain organelles but which does contain other particulate matter, such as protein complexes." [GOC:hjd, GOC:jl]
CsaV3_6G001680.1	GO:0005852	def: "A complex of several polypeptides that plays at least two important roles in protein synthesis: First, eIF3 binds to the 40S ribosome and facilitates loading of the Met-tRNA/eIF2.GTP ternary complex to form the 43S preinitiation complex. Subsequently, eIF3 apparently assists eIF4 in recruiting mRNAs to the 43S complex. The eIF3 complex contains five conserved core subunits, and may contain …
CsaV3_6G001680.1	GO:0006412	def: "The cellular metabolic process in which a protein is formed, using the sequence of a mature mRNA or circRNA molecule to specify the sequence of amino acids in a polypeptide chain. Translation is mediated by the ribosome, and begins with the formation of a ternary complex between aminoacylated initiator methionine tRNA, GTP, and initiation factor 2, which subsequently associates with the sma…
CsaV3_6G001680.1	GO:0006413	def: "The process preceding formation of the peptide bond between the first two amino acids of a protein. This includes the formation of a complex of the ribosome, mRNA or circRNA, and an initiation complex that contains the first aminoacyl-tRNA." [ISBN:019879276X]
CsaV3_6G001680.1	GO:0006518	def: "The chemical reactions and pathways involving peptides, compounds of two or more amino acids where the alpha carboxyl group of one is bound to the alpha amino group of another." [GOC:go_curators]
CsaV3_6G001680.1	GO:0006807	def: "The chemical reactions and pathways involving organic or inorganic compounds that contain nitrogen." [GOC:jl, ISBN:0198506732]
CsaV3_6G001680.1	GO:0007275	def: "The biological process whose specific outcome is the progression of a multicellular organism over time from an initial condition (e.g. a zygote or a young adult) to a later condition (e.g. a multicellular animal or an aged adult)." [GOC:dph, GOC:ems, GOC:isa_complete, GOC:tb]
CsaV3_6G001680.1	GO:0008150	def: "A biological process represents a specific objective that the organism is genetically programmed to achieve. Biological processes are often described by their outcome or ending state, e.g., the biological process of cell division results in the creation of two daughter cells (a divided cell) from a single parent cell. A biological process is accomplished by a particular set of molecular fun…
CsaV3_6G001680.1	GO:0008152	def: "The chemical reactions and pathways, including anabolism and catabolism, by which living organisms transform chemical substances. Metabolic processes typically transform small molecules, but also include macromolecular processes such as DNA repair and replication, and protein synthesis and degradation." [GOC:go_curators, ISBN:0198547684]
CsaV3_6G001680.1	GO:0009058	def: "The chemical reactions and pathways resulting in the formation of substances; typically the energy-requiring part of metabolism in which simpler substances are transformed into more complex ones." [GOC:curators, ISBN:0198547684]
CsaV3_6G001680.1	GO:0009059	def: "The chemical reactions and pathways resulting in the formation of a macromolecule, any molecule of high relative molecular mass, the structure of which essentially comprises the multiple repetition of units derived, actually or conceptually, from molecules of low relative molecular mass." [GOC:mah]
CsaV3_6G001680.1	GO:0009743	def: "Any process that results in a change in state or activity of a cell or an organism (in terms of movement, secretion, enzyme production, gene expression, etc.) as a result of a carbohydrate stimulus." [GOC:jl]
CsaV3_6G001680.1	GO:0009744	def: "Any process that results in a change in state or activity of a cell or an organism (in terms of movement, secretion, enzyme production, gene expression, etc.) as a result of a sucrose stimulus." [GOC:jl]
CsaV3_6G001680.1	GO:0009790	def: "The process whose specific outcome is the progression of an embryo from its formation until the end of its embryonic life stage. The end of the embryonic stage is organism-specific. For example, for mammals, the process would begin with zygote formation and end with birth. For insects, the process would begin at zygote formation and end with larval hatching. For plant zygotic embryos, this …
CsaV3_6G001680.1	GO:0009791	def: "The process whose specific outcome is the progression of the organism over time, from the completion of embryonic development to the mature structure. See embryonic development." [GOC:go_curators]
CsaV3_6G001680.1	GO:0009793	def: "The process whose specific outcome is the progression of the embryo over time, from zygote formation to the end of seed dormancy. An example of this process is found in Arabidopsis thaliana." [GOC:go_curators, GOC:mtg_sensu]
CsaV3_6G001680.1	GO:0009846	def: "The physiological and developmental changes that occur in a heterosporous plant pollen grain, beginning with hydration and terminating with the emergence of the pollen tube through the aperture." [GOC:lr, http://www.bio.uu.nl, ISBN:0943088399]
CsaV3_6G001680.1	GO:0009856	def: "The cascade of biological processes occurring in plants beginning when the pollen lands on the female reproductive organs of a plant and continuing up to, but not including, fertilization, as defined by sperm-egg cell fusion." [GOC:tb, PMID:10973091]
CsaV3_6G001680.1	GO:0009987	def: "Any process that is carried out at the cellular level, but not necessarily restricted to a single cell. For example, cell communication occurs among more than one cell, but occurs at the cellular level." [GOC:go_curators, GOC:isa_complete]
CsaV3_6G001680.1	GO:0010033	def: "Any process that results in a change in state or activity of a cell or an organism (in terms of movement, secretion, enzyme production, gene expression, etc.) as a result of an organic substance stimulus." [GOC:sm, PMID:23356676]
CsaV3_6G001680.1	GO:0010154	def: "The process whose specific outcome is the progression of the fruit over time, from its formation to the mature structure. The fruit is a reproductive body of a seed plant." [GOC:sm]
CsaV3_6G001680.1	GO:0010467	def: "The process in which a gene's sequence is converted into a mature gene product (protein or RNA). This includes the production of an RNA transcript and its processing, translation and maturation for protein-coding genes." [GOC:txnOH-2018, PMID:25934543, PMID:31580950]
CsaV3_6G001680.1	GO:0016020	def: "A lipid bilayer along with all the proteins and protein complexes embedded in it an attached to it." [GOC:dos, GOC:mah, ISBN:0815316194]
CsaV3_6G001680.1	GO:0019538	def: "The chemical reactions and pathways involving a protein. Includes protein modification." [GOC:ma]
CsaV3_6G001680.1	GO:0022414	def: "A biological process that directly contributes to the process of producing new individuals by one or two organisms. The new individuals inherit some proportion of their genetic material from the parent or parents." [GOC:dph, GOC:isa_complete]
CsaV3_6G001680.1	GO:0031369	def: "Binding to a translation initiation factor, any polypeptide factor involved in the initiation of ribosome-mediated translation." [GOC:mah]
CsaV3_6G001680.1	GO:0032501	def: "Any biological process, occurring at the level of a multicellular organism, pertinent to its function." [GOC:curators, GOC:dph, GOC:isa_complete, GOC:tb]
CsaV3_6G001680.1	GO:0032502	def: "A biological process whose specific outcome is the progression of an integrated living unit: an anatomical structure (which may be a subcellular structure, cell, tissue, or organ), or organism over time from an initial condition to a later condition." [GOC:isa_complete]
CsaV3_6G001680.1	GO:0032991	def: "A stable assembly of two or more macromolecules, i.e. proteins, nucleic acids, carbohydrates or lipids, in which at least one component is a protein and the constituent parts function together." [GOC:dos, GOC:mah]
CsaV3_6G001680.1	GO:0034285	def: "Any process that results in a change in state or activity of a cell or an organism (in terms of movement, secretion, enzyme production, gene expression, etc.) as a result of a disaccharide stimulus." [GOC:sart]
CsaV3_6G001680.1	GO:0034641	def: "The chemical reactions and pathways involving various organic and inorganic nitrogenous compounds, as carried out by individual cells." [GOC:mah]
CsaV3_6G001680.1	GO:0034645	def: "The chemical reactions and pathways resulting in the formation of a macromolecule, any molecule of high relative molecular mass, the structure of which essentially comprises the multiple repetition of units derived, actually or conceptually, from molecules of low relative molecular mass, carried out by individual cells." [GOC:mah]
CsaV3_6G001680.1	GO:0042221	def: "Any process that results in a change in state or activity of a cell or an organism (in terms of movement, secretion, enzyme production, gene expression, etc.) as a result of a chemical stimulus." [GOC:jl]
CsaV3_6G001680.1	GO:0043043	def: "The chemical reactions and pathways resulting in the formation of peptides, compounds of 2 or more (but usually less than 100) amino acids where the alpha carboxyl group of one is bound to the alpha amino group of another. This may include the translation of a precursor protein and its subsequent processing into a functional peptide." [GOC:dph, GOC:jl]
CsaV3_6G001680.1	GO:0043170	def: "The chemical reactions and pathways involving macromolecules, any molecule of high relative molecular mass, the structure of which essentially comprises the multiple repetition of units derived, actually or conceptually, from molecules of low relative molecular mass." [GOC:mah]
CsaV3_6G001680.1	GO:0043226	def: "Organized structure of distinctive morphology and function. Includes the nucleus, mitochondria, plastids, vacuoles, vesicles, ribosomes and the cytoskeleton, and prokaryotic structures such as anammoxosomes and pirellulosomes. Excludes the plasma membrane." [GOC:go_curators]
CsaV3_6G001680.1	GO:0043227	def: "Organized structure of distinctive morphology and function, bounded by a single or double lipid bilayer membrane. Includes the nucleus, mitochondria, plastids, vacuoles, and vesicles. Excludes the plasma membrane." [GOC:go_curators]
CsaV3_6G001680.1	GO:0043229	def: "Organized structure of distinctive morphology and function, occurring within the cell. Includes the nucleus, mitochondria, plastids, vacuoles, vesicles, ribosomes and the cytoskeleton. Excludes the plasma membrane." [GOC:go_curators]
CsaV3_6G001680.1	GO:0043231	def: "Organized structure of distinctive morphology and function, bounded by a single or double lipid bilayer membrane and occurring within the cell. Includes the nucleus, mitochondria, plastids, vacuoles, and vesicles. Excludes the plasma membrane." [GOC:go_curators]
CsaV3_6G001680.1	GO:0043603	def: "The chemical reactions and pathways involving an amide, any derivative of an oxoacid in which an acidic hydroxy group has been replaced by an amino or substituted amino group, as carried out by individual cells." [GOC:curators]
CsaV3_6G001680.1	GO:0043604	def: "The chemical reactions and pathways resulting in the formation of an amide, any derivative of an oxoacid in which an acidic hydroxy group has been replaced by an amino or substituted amino group." [GOC:curators]
CsaV3_6G001680.1	GO:0044237	def: "The chemical reactions and pathways by which individual cells transform chemical substances." [GOC:go_curators]
CsaV3_6G001680.1	GO:0044238	def: "The chemical reactions and pathways involving those compounds which are formed as a part of the normal anabolic and catabolic processes. These processes take place in most, if not all, cells of the organism." [GOC:go_curators, http://www.metacyc.org]
CsaV3_6G001680.1	GO:0044249	def: "The chemical reactions and pathways resulting in the formation of substances, carried out by individual cells." [GOC:jl]
CsaV3_6G001680.1	GO:0044260	def: "The chemical reactions and pathways involving macromolecules, any molecule of high relative molecular mass, the structure of which essentially comprises the multiple repetition of units derived, actually or conceptually, from molecules of low relative molecular mass, as carried out by individual cells." [GOC:mah]
CsaV3_6G001680.1	GO:0044267	def: "The chemical reactions and pathways involving a specific protein, rather than of proteins in general, occurring at the level of an individual cell. Includes cellular protein modification." [GOC:jl]
CsaV3_6G001680.1	GO:0044271	def: "The chemical reactions and pathways resulting in the formation of organic and inorganic nitrogenous compounds." [GOC:jl, ISBN:0198506732]
CsaV3_6G001680.1	GO:0044424	def: "OBSOLETE. Any constituent part of the living contents of a cell; the matter contained within (but not including) the plasma membrane, usually taken to exclude large vacuoles and masses of secretory or ingested material. In eukaryotes it includes the nucleus and cytoplasm." [GOC:jl]
CsaV3_6G001680.1	GO:0044444	def: "OBSOLETE. Any constituent part of the cytoplasm, all of the contents of a cell excluding the plasma membrane and nucleus, but including other subcellular structures." [GOC:jl]
CsaV3_6G001680.1	GO:0044464	def: "OBSOLETE. Any constituent part of a cell, the basic structural and functional unit of all organisms." [GOC:jl]
CsaV3_6G001680.1	GO:0044706	def: "A multicellular organism process which involves another multicellular organism of the same or different species." [GOC:jl]
CsaV3_6G001680.1	GO:0048316	def: "The process whose specific outcome is the progression of the seed over time, from its formation to the mature structure. A seed is a propagating organ formed in the sexual reproductive cycle of gymnosperms and angiosperms, consisting of a protective coat enclosing an embryo and food reserves." [GOC:jid, PO:0009010]
CsaV3_6G001680.1	GO:0048608	def: "The reproductive developmental process whose specific outcome is the progression of somatic structures that will be used in the process of creating new individuals from one or more parents, from their formation to the mature structures." [GOC:dph, GOC:isa_complete, GOC:jid]
CsaV3_6G001680.1	GO:0048731	def: "The process whose specific outcome is the progression of an organismal system over time, from its formation to the mature structure. A system is a regularly interacting or interdependent group of organs or tissues that work together to carry out a given biological process." [GOC:dph, GOC:jid]
CsaV3_6G001680.1	GO:0048856	def: "The biological process whose specific outcome is the progression of an anatomical structure from an initial condition to its mature state. This process begins with the formation of the structure and ends with the mature structure, whatever form that may be including its natural destruction. An anatomical structure is any biological entity that occupies space and is distinguished from its su…
CsaV3_6G001680.1	GO:0050896	def: "Any process that results in a change in state or activity of a cell or an organism (in terms of movement, secretion, enzyme production, gene expression, etc.) as a result of a stimulus. The process begins with detection of the stimulus and ends with a change in state or activity or the cell or organism." [GOC:ai, GOC:bf]
CsaV3_6G001680.1	GO:0051704	def: "OBSOLETE. A biological process which involves another organism of the same or different species." [GOC:jl]
CsaV3_6G001680.1	GO:0061458	def: "The progression of the reproductive system over time from its formation to the mature structure. The reproductive system consists of the organs that function in reproduction." [GOC:dph]
CsaV3_6G001680.1	GO:0071541	def: "An eukaryotic translation initiation factor 3 complex that contains the PCI-domain protein eIF3m." [PMID:15904532, PMID:19061185]
CsaV3_6G001680.1	GO:0071704	def: "The chemical reactions and pathways involving an organic substance, any molecular entity containing carbon." [GOC:mah]
CsaV3_6G001680.1	GO:1901564	def: "The chemical reactions and pathways involving organonitrogen compound." [GOC:pr, GOC:TermGenie]
CsaV3_6G001680.1	GO:1901566	def: "The chemical reactions and pathways resulting in the formation of organonitrogen compound." [GOC:pr, GOC:TermGenie]
CsaV3_6G001680.1	GO:1901576	def: "The chemical reactions and pathways resulting in the formation of an organic substance, any molecular entity containing carbon." [GOC:pr, GOC:TermGenie]
CsaV3_6G001680.1	GO:1901700	def: "Any process that results in a change in state or activity of a cell or an organism (in terms of movement, secretion, enzyme production, gene expression, etc.) as a result of an oxygen-containing compound stimulus." [GOC:pr, GOC:TermGenie]
CsaV3_6G001740.1	GO:0005575	def: "A location, relative to cellular compartments and structures, occupied by a macromolecular machine when it carries out a molecular function. There are two ways in which the gene ontology describes locations of gene products: (1) relative to cellular structures (e.g., cytoplasmic side of plasma membrane) or compartments (e.g., mitochondrion), and (2) the stable macromolecular complexes of wh…
CsaV3_6G001740.1	GO:0005622	def: "A component of a cell contained within (but not including) the plasma membrane. In eukaryotes it includes the nucleus and cytoplasm." [ISBN:0198506732]
CsaV3_6G001740.1	GO:0005623	def: "OBSOLETE. The basic structural and functional unit of all organisms. Includes the plasma membrane and any external encapsulating structures such as the cell wall and cell envelope." [GOC:go_curators]
CsaV3_6G001740.1	GO:0005737	def: "The contents of a cell excluding the plasma membrane and nucleus, but including other subcellular structures." [ISBN:0198547684]
CsaV3_6G001740.1	GO:0009507	def: "A chlorophyll-containing plastid with thylakoids organized into grana and frets, or stroma thylakoids, and embedded in a stroma." [ISBN:0471245208]
CsaV3_6G001740.1	GO:0009534	def: "Sac-like membranous structures (cisternae) in a chloroplast combined into stacks (grana) and present singly in the stroma (stroma thylakoids or frets) as interconnections between grana. An example of this component is found in Arabidopsis thaliana." [GOC:mtg_sensu, ISBN:0943088399]
CsaV3_6G001740.1	GO:0009535	def: "The pigmented membrane of a chloroplast thylakoid. An example of this component is found in Arabidopsis thaliana." [GOC:lr, GOC:mtg_sensu]
CsaV3_6G001740.1	GO:0009536	def: "Any member of a family of organelles found in the cytoplasm of plants and some protists, which are membrane-bounded and contain DNA. Plant plastids develop from a common type, the proplastid." [GOC:jl, ISBN:0198547684]
CsaV3_6G001740.1	GO:0009579	def: "A membranous cellular structure that bears the photosynthetic pigments in plants, algae, and cyanobacteria. In cyanobacteria thylakoids are of various shapes and are attached to, or continuous with, the plasma membrane. In eukaryotes they are flattened, membrane-bounded disk-like structures located in the chloroplasts; in the chloroplasts of higher plants the thylakoids form dense stacks ca…
CsaV3_6G001740.1	GO:0016020	def: "A lipid bilayer along with all the proteins and protein complexes embedded in it an attached to it." [GOC:dos, GOC:mah, ISBN:0815316194]
CsaV3_6G001740.1	GO:0031976	def: "Any thylakoid within a plastid." [GOC:pz]
CsaV3_6G001740.1	GO:0031984	def: "A compartment that consists of a lumen and an enclosing membrane, and is part of an organelle." [GOC:mah, GOC:pz]
CsaV3_6G001740.1	GO:0034357	def: "A membrane enriched in complexes formed of reaction centers, accessory pigments and electron carriers, in which photosynthetic reactions take place." [GOC:ds, GOC:mah]
CsaV3_6G001740.1	GO:0042651	def: "The pigmented membrane of any thylakoid." [GOC:jl, GOC:pr]
CsaV3_6G001740.1	GO:0043226	def: "Organized structure of distinctive morphology and function. Includes the nucleus, mitochondria, plastids, vacuoles, vesicles, ribosomes and the cytoskeleton, and prokaryotic structures such as anammoxosomes and pirellulosomes. Excludes the plasma membrane." [GOC:go_curators]
CsaV3_6G001740.1	GO:0043227	def: "Organized structure of distinctive morphology and function, bounded by a single or double lipid bilayer membrane. Includes the nucleus, mitochondria, plastids, vacuoles, and vesicles. Excludes the plasma membrane." [GOC:go_curators]
CsaV3_6G001740.1	GO:0043229	def: "Organized structure of distinctive morphology and function, occurring within the cell. Includes the nucleus, mitochondria, plastids, vacuoles, vesicles, ribosomes and the cytoskeleton. Excludes the plasma membrane." [GOC:go_curators]
CsaV3_6G001740.1	GO:0043231	def: "Organized structure of distinctive morphology and function, bounded by a single or double lipid bilayer membrane and occurring within the cell. Includes the nucleus, mitochondria, plastids, vacuoles, and vesicles. Excludes the plasma membrane." [GOC:go_curators]
CsaV3_6G001740.1	GO:0044422	def: "OBSOLETE. Any constituent part of an organelle, an organized structure of distinctive morphology and function. Includes constituent parts of the nucleus, mitochondria, plastids, vacuoles, vesicles, ribosomes and the cytoskeleton, but excludes the plasma membrane." [GOC:jl]
CsaV3_6G001740.1	GO:0044424	def: "OBSOLETE. Any constituent part of the living contents of a cell; the matter contained within (but not including) the plasma membrane, usually taken to exclude large vacuoles and masses of secretory or ingested material. In eukaryotes it includes the nucleus and cytoplasm." [GOC:jl]
CsaV3_6G001740.1	GO:0044434	def: "OBSOLETE. Any constituent part of a chloroplast, a chlorophyll-containing plastid with thylakoids organized into grana and frets, or stroma thylakoids, and embedded in a stroma." [GOC:jl]
CsaV3_6G001740.1	GO:0044435	def: "OBSOLETE. Any constituent part of a plastid, a member of a family of organelles found in the cytoplasm of plants and some protists, which are membrane-bounded and contain DNA. Plant plastids develop from a common type, the proplastid." [GOC:jl]
CsaV3_6G001740.1	GO:0044436	def: "OBSOLETE. Any constituent part of a thylakoid, a sac-like vesicle that bears the photosynthetic pigments in photosynthetic organisms." [GOC:jl]
CsaV3_6G001740.1	GO:0044444	def: "OBSOLETE. Any constituent part of the cytoplasm, all of the contents of a cell excluding the plasma membrane and nucleus, but including other subcellular structures." [GOC:jl]
CsaV3_6G001740.1	GO:0044446	def: "OBSOLETE. A constituent part of an intracellular organelle, an organized structure of distinctive morphology and function, occurring within the cell. Includes constituent parts of the nucleus, mitochondria, plastids, vacuoles, vesicles, ribosomes and the cytoskeleton but excludes the plasma membrane." [GOC:jl]
CsaV3_6G001740.1	GO:0044464	def: "OBSOLETE. Any constituent part of a cell, the basic structural and functional unit of all organisms." [GOC:jl]
CsaV3_6G001740.1	GO:0055035	def: "The lipid bilayer membrane of any thylakoid within a plastid." [GOC:jid, GOC:rph]
CsaV3_6G001760.1	GO:0001101	def: "Any process that results in a change in state or activity of a cell or an organism (in terms of movement, secretion, enzyme production, gene expression, etc.) as a result of a stimulus by the chemical structure of the anion portion of a dissociated acid (rather than the acid acting as a proton donor). The acid chemical may be in gaseous, liquid or solid form." [GOC:go_curators, GOC:rn]
CsaV3_6G001760.1	GO:0003674	def: "A molecular process that can be carried out by the action of a single macromolecular machine, usually via direct physical interactions with other molecular entities. Function in this sense denotes an action, or activity, that a gene product (or a complex) performs. These actions are described from two distinct but related perspectives: (1) biochemical activity, and (2) role as a component i…
CsaV3_6G001760.1	GO:0003824	def: "Catalysis of a biochemical reaction at physiological temperatures. In biologically catalyzed reactions, the reactants are known as substrates, and the catalysts are naturally occurring macromolecular substances known as enzymes. Enzymes possess specific binding sites for substrates, and are usually composed wholly or largely of protein, but RNA that has catalytic activity (ribozyme) is ofte…
CsaV3_6G001760.1	GO:0004057	def: "Catalysis of the reaction: L-arginyl-tRNA + protein = tRNA + L-arginyl-protein." [EC:2.3.2.8]
CsaV3_6G001760.1	GO:0005575	def: "A location, relative to cellular compartments and structures, occupied by a macromolecular machine when it carries out a molecular function. There are two ways in which the gene ontology describes locations of gene products: (1) relative to cellular structures (e.g., cytoplasmic side of plasma membrane) or compartments (e.g., mitochondrion), and (2) the stable macromolecular complexes of wh…
CsaV3_6G001760.1	GO:0005622	def: "A component of a cell contained within (but not including) the plasma membrane. In eukaryotes it includes the nucleus and cytoplasm." [ISBN:0198506732]
CsaV3_6G001760.1	GO:0005623	def: "OBSOLETE. The basic structural and functional unit of all organisms. Includes the plasma membrane and any external encapsulating structures such as the cell wall and cell envelope." [GOC:go_curators]
CsaV3_6G001760.1	GO:0005737	def: "The contents of a cell excluding the plasma membrane and nucleus, but including other subcellular structures." [ISBN:0198547684]
CsaV3_6G001760.1	GO:0006464	def: "The covalent alteration of one or more amino acids occurring in proteins, peptides and nascent polypeptides (co-translational, post-translational modifications) occurring at the level of an individual cell. Includes the modification of charged tRNAs that are destined to occur in a protein (pre-translation modification)." [GOC:go_curators]
CsaV3_6G001760.1	GO:0006508	def: "The hydrolysis of proteins into smaller polypeptides and/or amino acids by cleavage of their peptide bonds." [GOC:bf, GOC:mah]
CsaV3_6G001760.1	GO:0006511	def: "The chemical reactions and pathways resulting in the breakdown of a protein or peptide by hydrolysis of its peptide bonds, initiated by the covalent attachment of a ubiquitin group, or multiple ubiquitin groups, to the protein." [GOC:go_curators]
CsaV3_6G001760.1	GO:0006807	def: "The chemical reactions and pathways involving organic or inorganic compounds that contain nitrogen." [GOC:jl, ISBN:0198506732]
CsaV3_6G001760.1	GO:0006950	def: "Any process that results in a change in state or activity of a cell or an organism (in terms of movement, secretion, enzyme production, gene expression, etc.) as a result of a disturbance in organismal or cellular homeostasis, usually, but not necessarily, exogenous (e.g. temperature, humidity, ionizing radiation)." [GOC:mah]
CsaV3_6G001760.1	GO:0006952	def: "Reactions, triggered in response to the presence of a foreign body or the occurrence of an injury, which result in restriction of damage to the organism attacked or prevention/recovery from the infection caused by the attack." [GOC:go_curators]
CsaV3_6G001760.1	GO:0007275	def: "The biological process whose specific outcome is the progression of a multicellular organism over time from an initial condition (e.g. a zygote or a young adult) to a later condition (e.g. a multicellular animal or an aged adult)." [GOC:dph, GOC:ems, GOC:isa_complete, GOC:tb]
CsaV3_6G001760.1	GO:0007568	def: "A developmental process that is a deterioration and loss of function over time. Aging includes loss of functions such as resistance to disease, homeostasis, and fertility, as well as wear and tear. Aging includes cellular senescence, but is more inclusive. May precede death and may succeed developmental maturation (GO:0021700)." [GOC:PO_curators]
CsaV3_6G001760.1	GO:0008150	def: "A biological process represents a specific objective that the organism is genetically programmed to achieve. Biological processes are often described by their outcome or ending state, e.g., the biological process of cell division results in the creation of two daughter cells (a divided cell) from a single parent cell. A biological process is accomplished by a particular set of molecular fun…
CsaV3_6G001760.1	GO:0008152	def: "The chemical reactions and pathways, including anabolism and catabolism, by which living organisms transform chemical substances. Metabolic processes typically transform small molecules, but also include macromolecular processes such as DNA repair and replication, and protein synthesis and degradation." [GOC:go_curators, ISBN:0198547684]
CsaV3_6G001760.1	GO:0009056	def: "The chemical reactions and pathways resulting in the breakdown of substances, including the breakdown of carbon compounds with the liberation of energy for use by the cell or organism." [ISBN:0198547684]
CsaV3_6G001760.1	GO:0009057	def: "The chemical reactions and pathways resulting in the breakdown of a macromolecule, any molecule of high relative molecular mass, the structure of which essentially comprises the multiple repetition of units derived, actually or conceptually, from molecules of low relative molecular mass." [GOC:mah]
CsaV3_6G001760.1	GO:0009605	def: "Any process that results in a change in state or activity of a cell or an organism (in terms of movement, secretion, enzyme production, gene expression, etc.) as a result of an external stimulus." [GOC:hb]
CsaV3_6G001760.1	GO:0009607	def: "Any process that results in a change in state or activity of a cell or an organism (in terms of movement, secretion, enzyme production, gene expression, etc.) as a result of a biotic stimulus, a stimulus caused or produced by a living organism." [GOC:hb]
CsaV3_6G001760.1	GO:0009620	def: "Any process that results in a change in state or activity of a cell or an organism (in terms of movement, secretion, enzyme production, gene expression, etc.) as a result of a stimulus from a fungus." [GOC:hb]
CsaV3_6G001760.1	GO:0009719	def: "Any process that results in a change in state or activity of a cell or an organism (in terms of movement, secretion, enzyme production, gene expression, etc.) as a result of a stimulus arising within the organism." [GOC:sm]
CsaV3_6G001760.1	GO:0009725	def: "Any process that results in a change in state or activity of a cell or an organism (in terms of movement, secretion, enzyme production, gene expression, etc.) as a result of a hormone stimulus." [GOC:jl]
CsaV3_6G001760.1	GO:0009737	def: "Any process that results in a change in state or activity of a cell or an organism (in terms of movement, secretion, enzyme production, gene expression, etc.) as a result of an abscisic acid stimulus." [GOC:jl]
CsaV3_6G001760.1	GO:0009894	def: "Any process that modulates the frequency, rate, or extent of the chemical reactions and pathways resulting in the breakdown of substances." [GOC:go_curators]
CsaV3_6G001760.1	GO:0009987	def: "Any process that is carried out at the cellular level, but not necessarily restricted to a single cell. For example, cell communication occurs among more than one cell, but occurs at the cellular level." [GOC:go_curators, GOC:isa_complete]
CsaV3_6G001760.1	GO:0010029	def: "Any process that modulates the frequency, rate or extent of seed germination." [GOC:sm]
CsaV3_6G001760.1	GO:0010033	def: "Any process that results in a change in state or activity of a cell or an organism (in terms of movement, secretion, enzyme production, gene expression, etc.) as a result of an organic substance stimulus." [GOC:sm, PMID:23356676]
CsaV3_6G001760.1	GO:0010150	def: "The process that occurs in a leaf near the end of its active life that is associated with the dismantling of cell components and membranes, loss of functional chloroplasts, and an overall decline in metabolism." [ISBN:0387987819]
CsaV3_6G001760.1	GO:0016598	def: "The conjugation of arginine to the N-terminal aspartate or glutamate of a protein; required for the degradation of the protein via the ubiquitin pathway." [PMID:17896865]
CsaV3_6G001760.1	GO:0016740	def: "Catalysis of the transfer of a group, e.g. a methyl group, glycosyl group, acyl group, phosphorus-containing, or other groups, from one compound (generally regarded as the donor) to another compound (generally regarded as the acceptor). Transferase is the systematic name for any enzyme of EC class 2." [ISBN:0198506732]
CsaV3_6G001760.1	GO:0016746	def: "Catalysis of the transfer of an acyl group from one compound (donor) to another (acceptor)." [GOC:jl, ISBN:0198506732]
CsaV3_6G001760.1	GO:0016755	def: "Catalysis of the transfer of an amino-acyl group from one compound (donor) to another (acceptor)." [GOC:jl]
CsaV3_6G001760.1	GO:0019216	def: "Any process that modulates the frequency, rate or extent of the chemical reactions and pathways involving lipids." [GOC:go_curators]
CsaV3_6G001760.1	GO:0019222	def: "Any process that modulates the frequency, rate or extent of the chemical reactions and pathways within a cell or an organism." [GOC:go_curators]
CsaV3_6G001760.1	GO:0019538	def: "The chemical reactions and pathways involving a protein. Includes protein modification." [GOC:ma]
CsaV3_6G001760.1	GO:0019941	def: "The chemical reactions and pathways resulting in the breakdown of a protein or peptide by hydrolysis of its peptide bonds, initiated by the covalent modification of the target protein." [GOC:go_curators]
CsaV3_6G001760.1	GO:0030163	def: "The chemical reactions and pathways resulting in the breakdown of a protein by the destruction of the native, active configuration, with or without the hydrolysis of peptide bonds." [GOC:mah]
CsaV3_6G001760.1	GO:0032501	def: "Any biological process, occurring at the level of a multicellular organism, pertinent to its function." [GOC:curators, GOC:dph, GOC:isa_complete, GOC:tb]
CsaV3_6G001760.1	GO:0032502	def: "A biological process whose specific outcome is the progression of an integrated living unit: an anatomical structure (which may be a subcellular structure, cell, tissue, or organ), or organism over time from an initial condition to a later condition." [GOC:isa_complete]
CsaV3_6G001760.1	GO:0033993	def: "Any process that results in a change in state or activity of a cell or an organism (in terms of movement, secretion, enzyme production, gene expression, etc.) as a result of a lipid stimulus." [GOC:sl]
CsaV3_6G001760.1	GO:0036211	def: "The covalent alteration of one or more amino acids occurring in proteins, peptides and nascent polypeptides (co-translational, post-translational modifications). Includes the modification of charged tRNAs that are destined to occur in a protein (pre-translation modification)." [GOC:bf, GOC:jl]
CsaV3_6G001760.1	GO:0042221	def: "Any process that results in a change in state or activity of a cell or an organism (in terms of movement, secretion, enzyme production, gene expression, etc.) as a result of a chemical stimulus." [GOC:jl]
CsaV3_6G001760.1	GO:0043170	def: "The chemical reactions and pathways involving macromolecules, any molecule of high relative molecular mass, the structure of which essentially comprises the multiple repetition of units derived, actually or conceptually, from molecules of low relative molecular mass." [GOC:mah]
CsaV3_6G001760.1	GO:0043207	def: "Any process that results in a change in state or activity of a cell or an organism (in terms of movement, secretion, enzyme production, gene expression, etc.) as a result of an external biotic stimulus, an external stimulus caused by, or produced by living things." [GOC:go_curators]
CsaV3_6G001760.1	GO:0043412	def: "The covalent alteration of one or more monomeric units in a polypeptide, polynucleotide, polysaccharide, or other biological macromolecule, resulting in a change in its properties." [GOC:go_curators]
CsaV3_6G001760.1	GO:0043632	def: "The chemical reactions and pathways resulting in the breakdown of a macromolecule, initiated by covalent modification of the target molecule." [GOC:jl]
CsaV3_6G001760.1	GO:0044237	def: "The chemical reactions and pathways by which individual cells transform chemical substances." [GOC:go_curators]
CsaV3_6G001760.1	GO:0044238	def: "The chemical reactions and pathways involving those compounds which are formed as a part of the normal anabolic and catabolic processes. These processes take place in most, if not all, cells of the organism." [GOC:go_curators, http://www.metacyc.org]
CsaV3_6G001760.1	GO:0044248	def: "The chemical reactions and pathways resulting in the breakdown of substances, carried out by individual cells." [GOC:jl]
CsaV3_6G001760.1	GO:0044257	def: "The chemical reactions and pathways resulting in the breakdown of a protein by individual cells." [GOC:jl]
CsaV3_6G001760.1	GO:0044260	def: "The chemical reactions and pathways involving macromolecules, any molecule of high relative molecular mass, the structure of which essentially comprises the multiple repetition of units derived, actually or conceptually, from molecules of low relative molecular mass, as carried out by individual cells." [GOC:mah]
CsaV3_6G001760.1	GO:0044265	def: "The chemical reactions and pathways resulting in the breakdown of a macromolecule, any large molecule including proteins, nucleic acids and carbohydrates, as carried out by individual cells." [GOC:jl]
CsaV3_6G001760.1	GO:0044267	def: "The chemical reactions and pathways involving a specific protein, rather than of proteins in general, occurring at the level of an individual cell. Includes cellular protein modification." [GOC:jl]
CsaV3_6G001760.1	GO:0044424	def: "OBSOLETE. Any constituent part of the living contents of a cell; the matter contained within (but not including) the plasma membrane, usually taken to exclude large vacuoles and masses of secretory or ingested material. In eukaryotes it includes the nucleus and cytoplasm." [GOC:jl]
CsaV3_6G001760.1	GO:0044464	def: "OBSOLETE. Any constituent part of a cell, the basic structural and functional unit of all organisms." [GOC:jl]
CsaV3_6G001760.1	GO:0048366	def: "The process whose specific outcome is the progression of the leaf over time, from its formation to the mature structure." [GOC:go_curators]
CsaV3_6G001760.1	GO:0048367	def: "The process whose specific outcome is the progression of the shoot system over time, from its formation to the mature structure." [GOC:go_curators]
CsaV3_6G001760.1	GO:0048580	def: "Any process that modulates the frequency, rate or extent of post-embryonic development. Post-embryonic development is defined as the process whose specific outcome is the progression of the organism over time, from the completion of embryonic development to the mature structure." [GOC:jid]
CsaV3_6G001760.1	GO:0048731	def: "The process whose specific outcome is the progression of an organismal system over time, from its formation to the mature structure. A system is a regularly interacting or interdependent group of organs or tissues that work together to carry out a given biological process." [GOC:dph, GOC:jid]
CsaV3_6G001760.1	GO:0048827	def: "The process whose specific outcome is the progression of a phyllome over time, from its formation to the mature structure. A phyllome is a collective term for all the different types of leaves appearing on plants." [GOC:devbiol, GOC:tb, PO:0006001]
CsaV3_6G001760.1	GO:0048856	def: "The biological process whose specific outcome is the progression of an anatomical structure from an initial condition to its mature state. This process begins with the formation of the structure and ends with the mature structure, whatever form that may be including its natural destruction. An anatomical structure is any biological entity that occupies space and is distinguished from its su…
CsaV3_6G001760.1	GO:0050789	def: "Any process that modulates the frequency, rate or extent of a biological process. Biological processes are regulated by many means; examples include the control of gene expression, protein modification or interaction with a protein or substrate molecule." [GOC:ai, GOC:go_curators]
CsaV3_6G001760.1	GO:0050793	def: "Any process that modulates the frequency, rate or extent of development, the biological process whose specific outcome is the progression of a multicellular organism over time from an initial condition (e.g. a zygote, or a young adult) to a later condition (e.g. a multicellular animal or an aged adult)." [GOC:go_curators]
CsaV3_6G001760.1	GO:0050832	def: "Reactions triggered in response to the presence of a fungus that act to protect the cell or organism." [GOC:ai]
CsaV3_6G001760.1	GO:0050896	def: "Any process that results in a change in state or activity of a cell or an organism (in terms of movement, secretion, enzyme production, gene expression, etc.) as a result of a stimulus. The process begins with detection of the stimulus and ends with a change in state or activity or the cell or organism." [GOC:ai, GOC:bf]
CsaV3_6G001760.1	GO:0050994	def: "Any process that modulates the frequency, rate, or extent of the chemical reactions and pathways resulting in the breakdown of lipids." [GOC:ai]
CsaV3_6G001760.1	GO:0051239	def: "Any process that modulates the frequency, rate or extent of a multicellular organismal process, the processes pertinent to the function of a multicellular organism above the cellular level; includes the integrated processes of tissues and organs." [GOC:ai, GOC:dph, GOC:tb]
CsaV3_6G001760.1	GO:0051603	def: "The hydrolysis of a peptide bond or bonds within a protein as part of the chemical reactions and pathways resulting in the breakdown of a protein by individual cells." [GOC:ai, GOC:dph, GOC:tb]
CsaV3_6G001760.1	GO:0051704	def: "OBSOLETE. A biological process which involves another organism of the same or different species." [GOC:jl]
CsaV3_6G001760.1	GO:0051707	def: "Any process that results in a change in state or activity of a cell or an organism (in terms of movement, secretion, enzyme production, gene expression, etc.) as a result of a stimulus from another living organism." [GOC:ai]
CsaV3_6G001760.1	GO:0065007	def: "Any process that modulates a measurable attribute of any biological process, quality or function." [GOC:dph, GOC:isa_complete, GOC:mah, GOC:pr, GOC:vw]
CsaV3_6G001760.1	GO:0071704	def: "The chemical reactions and pathways involving an organic substance, any molecular entity containing carbon." [GOC:mah]
CsaV3_6G001760.1	GO:0080090	def: "Any process that modulates the frequency, rate or extent of the chemical reactions and pathways within a cell or an organism involving those compounds formed as a part of the normal anabolic and catabolic processes. These processes take place in most, if not all, cells of the organism." [PMID:19211694]
CsaV3_6G001760.1	GO:0090693	def: "The process that occurs in a plant organ near the end of its active life that is associated with the dismantling of cell components and membranes, and an overall decline in metabolism." [GOC:tb]
CsaV3_6G001760.1	GO:0097305	def: "Any process that results in a change in state or activity of a cell or an organism (in terms of movement, secretion, enzyme production, gene expression, etc.) as a result of an alcohol stimulus." [GOC:pr, PMID:24014527]
CsaV3_6G001760.1	GO:0098542	def: "Reactions triggered in response to the presence of another organism that act to protect the cell or organism from damage caused by that organism." [GOC:dos]
CsaV3_6G001760.1	GO:0099402	def: "Development of a plant organ, a multi-tissue plant structure that forms a functional unit." [GOC:dos]
CsaV3_6G001760.1	GO:0140096	def: "Catalytic activity that acts to modify a protein." [GOC:molecular_function_refactoring, GOC:pdt]
CsaV3_6G001760.1	GO:1900140	def: "Any process that modulates the frequency, rate or extent of seedling development." [GOC:TermGenie]
CsaV3_6G001760.1	GO:1901564	def: "The chemical reactions and pathways involving organonitrogen compound." [GOC:pr, GOC:TermGenie]
CsaV3_6G001760.1	GO:1901565	def: "The chemical reactions and pathways resulting in the breakdown of organonitrogen compound." [GOC:pr, GOC:TermGenie]
CsaV3_6G001760.1	GO:1901575	def: "The chemical reactions and pathways resulting in the breakdown of an organic substance, any molecular entity containing carbon." [GOC:pr, GOC:TermGenie]
CsaV3_6G001760.1	GO:1901700	def: "Any process that results in a change in state or activity of a cell or an organism (in terms of movement, secretion, enzyme production, gene expression, etc.) as a result of an oxygen-containing compound stimulus." [GOC:pr, GOC:TermGenie]
CsaV3_6G001760.1	GO:2000026	def: "Any process that modulates the frequency, rate or extent of multicellular organismal development." [GOC:obol]
CsaV3_6G001780.1	GO:0005575	def: "A location, relative to cellular compartments and structures, occupied by a macromolecular machine when it carries out a molecular function. There are two ways in which the gene ontology describes locations of gene products: (1) relative to cellular structures (e.g., cytoplasmic side of plasma membrane) or compartments (e.g., mitochondrion), and (2) the stable macromolecular complexes of wh…
CsaV3_6G001780.1	GO:0005623	def: "OBSOLETE. The basic structural and functional unit of all organisms. Includes the plasma membrane and any external encapsulating structures such as the cell wall and cell envelope." [GOC:go_curators]
CsaV3_6G001780.1	GO:0005886	def: "The membrane surrounding a cell that separates the cell from its external environment. It consists of a phospholipid bilayer and associated proteins." [ISBN:0716731363]
CsaV3_6G001780.1	GO:0016020	def: "A lipid bilayer along with all the proteins and protein complexes embedded in it an attached to it." [GOC:dos, GOC:mah, ISBN:0815316194]
CsaV3_6G001780.1	GO:0044464	def: "OBSOLETE. Any constituent part of a cell, the basic structural and functional unit of all organisms." [GOC:jl]
CsaV3_6G001780.1	GO:0071944	def: "The part of a cell encompassing the cell cortex, the plasma membrane, and any external encapsulating structures." [GOC:mah]
CsaV3_6G001790.1	GO:0005575	def: "A location, relative to cellular compartments and structures, occupied by a macromolecular machine when it carries out a molecular function. There are two ways in which the gene ontology describes locations of gene products: (1) relative to cellular structures (e.g., cytoplasmic side of plasma membrane) or compartments (e.g., mitochondrion), and (2) the stable macromolecular complexes of wh…
CsaV3_6G001790.1	GO:0005623	def: "OBSOLETE. The basic structural and functional unit of all organisms. Includes the plasma membrane and any external encapsulating structures such as the cell wall and cell envelope." [GOC:go_curators]
CsaV3_6G001790.1	GO:0005886	def: "The membrane surrounding a cell that separates the cell from its external environment. It consists of a phospholipid bilayer and associated proteins." [ISBN:0716731363]
CsaV3_6G001790.1	GO:0016020	def: "A lipid bilayer along with all the proteins and protein complexes embedded in it an attached to it." [GOC:dos, GOC:mah, ISBN:0815316194]
CsaV3_6G001790.1	GO:0044464	def: "OBSOLETE. Any constituent part of a cell, the basic structural and functional unit of all organisms." [GOC:jl]
CsaV3_6G001790.1	GO:0071944	def: "The part of a cell encompassing the cell cortex, the plasma membrane, and any external encapsulating structures." [GOC:mah]
CsaV3_6G001800.1	GO:0000162	def: "The chemical reactions and pathways resulting in the formation of tryptophan, the chiral amino acid 2-amino-3-(1H-indol-3-yl)propanoic acid; tryptophan is synthesized from chorismate via anthranilate." [GOC:mah, ISBN:0471331309, MetaCyc:TRPSYN-PWY]
CsaV3_6G001800.1	GO:0003674	def: "A molecular process that can be carried out by the action of a single macromolecular machine, usually via direct physical interactions with other molecular entities. Function in this sense denotes an action, or activity, that a gene product (or a complex) performs. These actions are described from two distinct but related perspectives: (1) biochemical activity, and (2) role as a component i…
CsaV3_6G001800.1	GO:0003824	def: "Catalysis of a biochemical reaction at physiological temperatures. In biologically catalyzed reactions, the reactants are known as substrates, and the catalysts are naturally occurring macromolecular substances known as enzymes. Enzymes possess specific binding sites for substrates, and are usually composed wholly or largely of protein, but RNA that has catalytic activity (ribozyme) is ofte…
CsaV3_6G001800.1	GO:0004049	def: "Catalysis of the reaction: chorismate + L-glutamine = anthranilate + pyruvate + L-glutamate." [EC:4.1.3.27]
CsaV3_6G001800.1	GO:0005575	def: "A location, relative to cellular compartments and structures, occupied by a macromolecular machine when it carries out a molecular function. There are two ways in which the gene ontology describes locations of gene products: (1) relative to cellular structures (e.g., cytoplasmic side of plasma membrane) or compartments (e.g., mitochondrion), and (2) the stable macromolecular complexes of wh…
CsaV3_6G001800.1	GO:0005622	def: "A component of a cell contained within (but not including) the plasma membrane. In eukaryotes it includes the nucleus and cytoplasm." [ISBN:0198506732]
CsaV3_6G001800.1	GO:0005623	def: "OBSOLETE. The basic structural and functional unit of all organisms. Includes the plasma membrane and any external encapsulating structures such as the cell wall and cell envelope." [GOC:go_curators]
CsaV3_6G001800.1	GO:0005737	def: "The contents of a cell excluding the plasma membrane and nucleus, but including other subcellular structures." [ISBN:0198547684]
CsaV3_6G001800.1	GO:0005950	def: "A heterotetrameric enzyme complex made up of two components I and two components II. Catalyzes the formation of anthranilate, pyruvate and L-glutamate from chorismate and L-glutamine." [EC:4.1.3.27, MetaCyc:ANTHRANSYN-CPLX, PMID:4886290]
CsaV3_6G001800.1	GO:0006082	def: "The chemical reactions and pathways involving organic acids, any acidic compound containing carbon in covalent linkage." [ISBN:0198506732]
CsaV3_6G001800.1	GO:0006520	def: "The chemical reactions and pathways involving amino acids, carboxylic acids containing one or more amino groups, as carried out by individual cells." [ISBN:0198506732]
CsaV3_6G001800.1	GO:0006568	def: "The chemical reactions and pathways involving tryptophan, the chiral amino acid 2-amino-3-(1H-indol-3-yl)propanoic acid." [ISBN:0198547684]
CsaV3_6G001800.1	GO:0006576	def: "The chemical reactions and pathways occurring at the level of individual cells involving any of a group of naturally occurring, biologically active amines, such as norepinephrine, histamine, and serotonin, many of which act as neurotransmitters." [GOC:jl, ISBN:0395825172]
CsaV3_6G001800.1	GO:0006586	def: "The chemical reactions and pathways involving indolalkylamines, indole or indole derivatives containing a primary, secondary, or tertiary amine group." [GOC:curators]
CsaV3_6G001800.1	GO:0006725	def: "The chemical reactions and pathways involving aromatic compounds, any organic compound characterized by one or more planar rings, each of which contains conjugated double bonds and delocalized pi electrons, as carried out by individual cells." [GOC:ai, ISBN:0198506732]
CsaV3_6G001800.1	GO:0006807	def: "The chemical reactions and pathways involving organic or inorganic compounds that contain nitrogen." [GOC:jl, ISBN:0198506732]
CsaV3_6G001800.1	GO:0008150	def: "A biological process represents a specific objective that the organism is genetically programmed to achieve. Biological processes are often described by their outcome or ending state, e.g., the biological process of cell division results in the creation of two daughter cells (a divided cell) from a single parent cell. A biological process is accomplished by a particular set of molecular fun…
CsaV3_6G001800.1	GO:0008152	def: "The chemical reactions and pathways, including anabolism and catabolism, by which living organisms transform chemical substances. Metabolic processes typically transform small molecules, but also include macromolecular processes such as DNA repair and replication, and protein synthesis and degradation." [GOC:go_curators, ISBN:0198547684]
CsaV3_6G001800.1	GO:0008652	def: "The chemical reactions and pathways resulting in the formation of amino acids, organic acids containing one or more amino substituents." [ISBN:0198506732]
CsaV3_6G001800.1	GO:0009058	def: "The chemical reactions and pathways resulting in the formation of substances; typically the energy-requiring part of metabolism in which simpler substances are transformed into more complex ones." [GOC:curators, ISBN:0198547684]
CsaV3_6G001800.1	GO:0009072	def: "The chemical reactions and pathways involving aromatic amino acid family, amino acids with aromatic ring (phenylalanine, tyrosine, tryptophan)." [GOC:go_curators]
CsaV3_6G001800.1	GO:0009073	def: "The chemical reactions and pathways resulting in the formation of aromatic amino acid family, amino acids with aromatic ring (phenylalanine, tyrosine, tryptophan)." [GOC:go_curators]
CsaV3_6G001800.1	GO:0009308	def: "The chemical reactions and pathways involving any organic compound that is weakly basic in character and contains an amino or a substituted amino group. Amines are called primary, secondary, or tertiary according to whether one, two, or three carbon atoms are attached to the nitrogen atom." [GOC:jl, ISBN:0198506732]
CsaV3_6G001800.1	GO:0009309	def: "The chemical reactions and pathways resulting in the formation of any organic compound that is weakly basic in character and contains an amino or a substituted amino group. Amines are called primary, secondary, or tertiary according to whether one, two, or three carbon atoms are attached to the nitrogen atom." [GOC:jl, ISBN:0198506732]
CsaV3_6G001800.1	GO:0009889	def: "Any process that modulates the frequency, rate or extent of the chemical reactions and pathways resulting in the formation of substances." [GOC:go_curators]
CsaV3_6G001800.1	GO:0009987	def: "Any process that is carried out at the cellular level, but not necessarily restricted to a single cell. For example, cell communication occurs among more than one cell, but occurs at the cellular level." [GOC:go_curators, GOC:isa_complete]
CsaV3_6G001800.1	GO:0010600	def: "Any process that modulates the frequency, rate or extent of the chemical reactions and pathways resulting in the formation of auxins, plant hormones that regulate aspects of plant growth." [PMID:18287041]
CsaV3_6G001800.1	GO:0010817	def: "Any process that modulates the levels of hormone within an organism or a tissue. A hormone is any substance formed in very small amounts in one specialized organ or group of cells and carried (sometimes in the bloodstream) to another organ or group of cells in the same organism, upon which it has a specific regulatory action." [GOC:BHF, GOC:dph, GOC:tb]
CsaV3_6G001800.1	GO:0016053	def: "The chemical reactions and pathways resulting in the formation of organic acids, any acidic compound containing carbon in covalent linkage." [ISBN:0198506732]
CsaV3_6G001800.1	GO:0016829	def: "Catalysis of the cleavage of C-C, C-O, C-N and other bonds by other means than by hydrolysis or oxidation, or conversely adding a group to a double bond. They differ from other enzymes in that two substrates are involved in one reaction direction, but only one in the other direction. When acting on the single substrate, a molecule is eliminated and this generates either a new double bond or…
CsaV3_6G001800.1	GO:0016830	def: "Catalysis of the cleavage of C-C bonds by other means than by hydrolysis or oxidation, or conversely adding a group to a double bond." [GOC:jl]
CsaV3_6G001800.1	GO:0016833	def: "Catalysis of the cleavage of a C-C bond by other means than by hydrolysis or oxidation, of a 3-hydroxy acid." [EC:4.1.3.-, GOC:jl]
CsaV3_6G001800.1	GO:0018130	def: "The chemical reactions and pathways resulting in the formation of heterocyclic compounds, those with a cyclic molecular structure and at least two different atoms in the ring (or rings)." [ISBN:0198547684]
CsaV3_6G001800.1	GO:0019222	def: "Any process that modulates the frequency, rate or extent of the chemical reactions and pathways within a cell or an organism." [GOC:go_curators]
CsaV3_6G001800.1	GO:0019438	def: "The chemical reactions and pathways resulting in the formation of aromatic compounds, any substance containing an aromatic carbon ring." [GOC:ai]
CsaV3_6G001800.1	GO:0019752	def: "The chemical reactions and pathways involving carboxylic acids, any organic acid containing one or more carboxyl (COOH) groups or anions (COO-)." [ISBN:0198506732]
CsaV3_6G001800.1	GO:0031323	def: "Any process that modulates the frequency, rate or extent of the chemical reactions and pathways by which individual cells transform chemical substances." [GOC:mah]
CsaV3_6G001800.1	GO:0031326	def: "Any process that modulates the frequency, rate or extent of the chemical reactions and pathways resulting in the formation of substances, carried out by individual cells." [GOC:mah]
CsaV3_6G001800.1	GO:0032350	def: "Any process that modulates the frequency, rate or extent of the chemical reactions and pathways involving any hormone." [GOC:mah]
CsaV3_6G001800.1	GO:0032991	def: "A stable assembly of two or more macromolecules, i.e. proteins, nucleic acids, carbohydrates or lipids, in which at least one component is a protein and the constituent parts function together." [GOC:dos, GOC:mah]
CsaV3_6G001800.1	GO:0034641	def: "The chemical reactions and pathways involving various organic and inorganic nitrogenous compounds, as carried out by individual cells." [GOC:mah]
CsaV3_6G001800.1	GO:0042401	def: "The chemical reactions and pathways occurring at the level of individual cells resulting in the formation of any of a group of naturally occurring, biologically active amines, such as norepinephrine, histamine, and serotonin, many of which act as neurotransmitters." [GOC:jl, ISBN:0395825172]
CsaV3_6G001800.1	GO:0042430	def: "The chemical reactions and pathways involving compounds that contain an indole (2,3-benzopyrrole) skeleton." [GOC:jl, GOC:mah]
CsaV3_6G001800.1	GO:0042435	def: "The chemical reactions and pathways resulting in the formation of compounds that contain an indole (2,3-benzopyrrole) skeleton." [GOC:jl]
CsaV3_6G001800.1	GO:0043436	def: "The chemical reactions and pathways involving any oxoacid; an oxoacid is a compound which contains oxygen, at least one other element, and at least one hydrogen bound to oxygen, and which produces a conjugate base by loss of positive hydrogen ion(s) (hydrons)." [Wikipedia:Oxyacid]
CsaV3_6G001800.1	GO:0044106	def: "The chemical reactions and pathways involving any organic compound that is weakly basic in character and contains an amino or a substituted amino group, as carried out by individual cells. Amines are called primary, secondary, or tertiary according to whether one, two, or three carbon atoms are attached to the nitrogen atom." [GOC:jl]
CsaV3_6G001800.1	GO:0044237	def: "The chemical reactions and pathways by which individual cells transform chemical substances." [GOC:go_curators]
CsaV3_6G001800.1	GO:0044238	def: "The chemical reactions and pathways involving those compounds which are formed as a part of the normal anabolic and catabolic processes. These processes take place in most, if not all, cells of the organism." [GOC:go_curators, http://www.metacyc.org]
CsaV3_6G001800.1	GO:0044249	def: "The chemical reactions and pathways resulting in the formation of substances, carried out by individual cells." [GOC:jl]
CsaV3_6G001800.1	GO:0044271	def: "The chemical reactions and pathways resulting in the formation of organic and inorganic nitrogenous compounds." [GOC:jl, ISBN:0198506732]
CsaV3_6G001800.1	GO:0044281	def: "The chemical reactions and pathways involving small molecules, any low molecular weight, monomeric, non-encoded molecule." [GOC:curators, GOC:pde, GOC:vw]
CsaV3_6G001800.1	GO:0044283	def: "The chemical reactions and pathways resulting in the formation of small molecules, any low molecular weight, monomeric, non-encoded molecule." [GOC:curators, GOC:pde, GOC:vw]
CsaV3_6G001800.1	GO:0044424	def: "OBSOLETE. Any constituent part of the living contents of a cell; the matter contained within (but not including) the plasma membrane, usually taken to exclude large vacuoles and masses of secretory or ingested material. In eukaryotes it includes the nucleus and cytoplasm." [GOC:jl]
CsaV3_6G001800.1	GO:0044444	def: "OBSOLETE. Any constituent part of the cytoplasm, all of the contents of a cell excluding the plasma membrane and nucleus, but including other subcellular structures." [GOC:jl]
CsaV3_6G001800.1	GO:0044464	def: "OBSOLETE. Any constituent part of a cell, the basic structural and functional unit of all organisms." [GOC:jl]
CsaV3_6G001800.1	GO:0046219	def: "The chemical reactions and pathways resulting in the formation of indolalkylamines, indole or indole derivatives containing a primary, secondary, or tertiary amine group." [GOC:curators]
CsaV3_6G001800.1	GO:0046394	def: "The chemical reactions and pathways resulting in the formation of carboxylic acids, any organic acid containing one or more carboxyl (-COOH) groups." [ISBN:0198506732]
CsaV3_6G001800.1	GO:0046483	def: "The chemical reactions and pathways involving heterocyclic compounds, those with a cyclic molecular structure and at least two different atoms in the ring (or rings)." [ISBN:0198506732]
CsaV3_6G001800.1	GO:0046885	def: "Any process that modulates the frequency, rate or extent of the chemical reactions and pathways resulting in the formation of hormones." [GOC:ai]
CsaV3_6G001800.1	GO:0050789	def: "Any process that modulates the frequency, rate or extent of a biological process. Biological processes are regulated by many means; examples include the control of gene expression, protein modification or interaction with a protein or substrate molecule." [GOC:ai, GOC:go_curators]
CsaV3_6G001800.1	GO:0050794	def: "Any process that modulates the frequency, rate or extent of a cellular process, any of those that are carried out at the cellular level, but are not necessarily restricted to a single cell. For example, cell communication occurs among more than one cell, but occurs at the cellular level." [GOC:go_curators]
CsaV3_6G001800.1	GO:0065007	def: "Any process that modulates a measurable attribute of any biological process, quality or function." [GOC:dph, GOC:isa_complete, GOC:mah, GOC:pr, GOC:vw]
CsaV3_6G001800.1	GO:0065008	def: "Any process that modulates a qualitative or quantitative trait of a biological quality. A biological quality is a measurable attribute of an organism or part of an organism, such as size, mass, shape, color, etc." [GOC:dph, GOC:isa_complete, GOC:mah, GOC:pr, GOC:vw]
CsaV3_6G001800.1	GO:0071704	def: "The chemical reactions and pathways involving an organic substance, any molecular entity containing carbon." [GOC:mah]
CsaV3_6G001800.1	GO:0090354	def: "Any process that modulates the frequency, rate or extent of the chemical reactions and pathways involving auxins, plant hormones that regulate aspects of plant growth." [GOC:tb]
CsaV3_6G001800.1	GO:1901360	def: "The chemical reactions and pathways involving organic cyclic compound." [GOC:TermGenie]
CsaV3_6G001800.1	GO:1901362	def: "The chemical reactions and pathways resulting in the formation of organic cyclic compound." [GOC:TermGenie]
CsaV3_6G001800.1	GO:1901564	def: "The chemical reactions and pathways involving organonitrogen compound." [GOC:pr, GOC:TermGenie]
CsaV3_6G001800.1	GO:1901566	def: "The chemical reactions and pathways resulting in the formation of organonitrogen compound." [GOC:pr, GOC:TermGenie]
CsaV3_6G001800.1	GO:1901576	def: "The chemical reactions and pathways resulting in the formation of an organic substance, any molecular entity containing carbon." [GOC:pr, GOC:TermGenie]
CsaV3_6G001800.1	GO:1901605	def: "The chemical reactions and pathways involving an alpha-amino acid." [GOC:TermGenie]
CsaV3_6G001800.1	GO:1901607	def: "The chemical reactions and pathways resulting in the formation of an alpha-amino acid." [GOC:TermGenie]
CsaV3_6G001800.1	GO:1902494	def: "A protein complex which is capable of catalytic activity." [GOC:bhm, GOC:TermGenie, PMID:8077207]
CsaV3_6G001850.1	GO:0000122	def: "Any process that stops, prevents, or reduces the frequency, rate or extent of transcription mediated by RNA polymerase II." [GOC:go_curators, GOC:txnOH]
CsaV3_6G001850.1	GO:0000976	def: "Binding to a specific sequence of DNA that is part of a regulatory region that controls transcription of that section of the DNA. The transcribed region might be described as a gene, cistron, or operon." [GOC:txnOH]
CsaV3_6G001850.1	GO:0000977	def: "Binding to a specific sequence of DNA that is part of a regulatory region that controls the transcription of a gene or cistron by RNA polymerase II." [GOC:txnOH]
CsaV3_6G001850.1	GO:0000981	def: "A DNA-binding transcription factor activity that modulates the transcription of specific gene sets transcribed by RNA polymerase II." [GOC:txnOH-2018]
CsaV3_6G001850.1	GO:0000982	#N/A
CsaV3_6G001850.1	GO:0001012	#N/A
CsaV3_6G001850.1	GO:0001067	def: "Binding to a nucleic acid region that regulates a nucleic acid-based process. Such processes include transcription, DNA replication, and DNA repair." [GOC:txnOH]
CsaV3_6G001850.1	GO:0001078	#N/A
CsaV3_6G001850.1	GO:0001227	def: "A DNA-binding transcription factor activity that represses or decreases the transcription of specific gene sets transcribed by RNA polymerase II." [GOC:txnOH-2018]
CsaV3_6G001850.1	GO:0003674	def: "A molecular process that can be carried out by the action of a single macromolecular machine, usually via direct physical interactions with other molecular entities. Function in this sense denotes an action, or activity, that a gene product (or a complex) performs. These actions are described from two distinct but related perspectives: (1) biochemical activity, and (2) role as a component i…
CsaV3_6G001850.1	GO:0003676	def: "Binding to a nucleic acid." [GOC:jl]
CsaV3_6G001850.1	GO:0003677	def: "Any molecular function by which a gene product interacts selectively and non-covalently with DNA (deoxyribonucleic acid)." [GOC:dph, GOC:jl, GOC:tb, GOC:vw]
CsaV3_6G001850.1	GO:0003690	def: "Binding to double-stranded DNA." [GOC:elh, GOC:vw]
CsaV3_6G001850.1	GO:0003700	def: "A transcription regulator activity that modulates transcription of gene sets via selective and non-covalent binding to a specific double-stranded genomic DNA sequence (sometimes referred to as a motif) within a cis-regulatory region. Regulatory regions include promoters (proximal and distal) and enhancers. Genes are transcriptional units, and include bacterial operons." [GOC:txnOH-2018]
CsaV3_6G001850.1	GO:0005488	def: "The selective, non-covalent, often stoichiometric, interaction of a molecule with one or more specific sites on another molecule." [GOC:ceb, GOC:mah, ISBN:0198506732]
CsaV3_6G001850.1	GO:0006139	def: "Any cellular metabolic process involving nucleobases, nucleosides, nucleotides and nucleic acids." [GOC:ai]
CsaV3_6G001850.1	GO:0006351	def: "The cellular synthesis of RNA on a template of DNA." [GOC:jl, GOC:txnOH]
CsaV3_6G001850.1	GO:0006355	def: "Any process that modulates the frequency, rate or extent of cellular DNA-templated transcription." [GOC:go_curators, GOC:txnOH]
CsaV3_6G001850.1	GO:0006357	def: "Any process that modulates the frequency, rate or extent of transcription mediated by RNA polymerase II." [GOC:go_curators, GOC:txnOH]
CsaV3_6G001850.1	GO:0006366	def: "The synthesis of RNA from a DNA template by RNA polymerase II (RNAP II), originating at an RNA polymerase II promoter. Includes transcription of messenger RNA (mRNA) and certain small nuclear RNAs (snRNAs)." [GOC:jl, GOC:txnOH, ISBN:0321000382]
CsaV3_6G001850.1	GO:0006725	def: "The chemical reactions and pathways involving aromatic compounds, any organic compound characterized by one or more planar rings, each of which contains conjugated double bonds and delocalized pi electrons, as carried out by individual cells." [GOC:ai, ISBN:0198506732]
CsaV3_6G001850.1	GO:0006807	def: "The chemical reactions and pathways involving organic or inorganic compounds that contain nitrogen." [GOC:jl, ISBN:0198506732]
CsaV3_6G001850.1	GO:0006950	def: "Any process that results in a change in state or activity of a cell or an organism (in terms of movement, secretion, enzyme production, gene expression, etc.) as a result of a disturbance in organismal or cellular homeostasis, usually, but not necessarily, exogenous (e.g. temperature, humidity, ionizing radiation)." [GOC:mah]
CsaV3_6G001850.1	GO:0006970	def: "Any process that results in a change in state or activity of a cell or an organism (in terms of movement, secretion, enzyme production, gene expression, etc.) as a result of a stimulus indicating an increase or decrease in the concentration of solutes outside the organism or cell." [GOC:jl]
CsaV3_6G001850.1	GO:0008150	def: "A biological process represents a specific objective that the organism is genetically programmed to achieve. Biological processes are often described by their outcome or ending state, e.g., the biological process of cell division results in the creation of two daughter cells (a divided cell) from a single parent cell. A biological process is accomplished by a particular set of molecular fun…
CsaV3_6G001850.1	GO:0008152	def: "The chemical reactions and pathways, including anabolism and catabolism, by which living organisms transform chemical substances. Metabolic processes typically transform small molecules, but also include macromolecular processes such as DNA repair and replication, and protein synthesis and degradation." [GOC:go_curators, ISBN:0198547684]
CsaV3_6G001850.1	GO:0009058	def: "The chemical reactions and pathways resulting in the formation of substances; typically the energy-requiring part of metabolism in which simpler substances are transformed into more complex ones." [GOC:curators, ISBN:0198547684]
CsaV3_6G001850.1	GO:0009059	def: "The chemical reactions and pathways resulting in the formation of a macromolecule, any molecule of high relative molecular mass, the structure of which essentially comprises the multiple repetition of units derived, actually or conceptually, from molecules of low relative molecular mass." [GOC:mah]
CsaV3_6G001850.1	GO:0009628	def: "Any process that results in a change in state or activity of a cell or an organism (in terms of movement, secretion, enzyme production, gene expression, etc.) as a result of an abiotic (not derived from living organisms) stimulus." [GOC:hb]
CsaV3_6G001850.1	GO:0009651	def: "Any process that results in a change in state or activity of a cell or an organism (in terms of movement, secretion, enzyme production, gene expression, etc.) as a result of a stimulus indicating an increase or decrease in the concentration of salt (particularly but not exclusively sodium and chloride ions) in the environment." [GOC:jl]
CsaV3_6G001850.1	GO:0009889	def: "Any process that modulates the frequency, rate or extent of the chemical reactions and pathways resulting in the formation of substances." [GOC:go_curators]
CsaV3_6G001850.1	GO:0009890	def: "Any process that stops, prevents, or reduces the rate of the chemical reactions and pathways resulting in the formation of substances." [GOC:go_curators]
CsaV3_6G001850.1	GO:0009892	def: "Any process that stops, prevents, or reduces the frequency, rate or extent of the chemical reactions and pathways within a cell or an organism." [GOC:go_curators]
CsaV3_6G001850.1	GO:0009987	def: "Any process that is carried out at the cellular level, but not necessarily restricted to a single cell. For example, cell communication occurs among more than one cell, but occurs at the cellular level." [GOC:go_curators, GOC:isa_complete]
CsaV3_6G001850.1	GO:0010310	def: "Any process that modulates the frequency, rate or extent of the chemical reactions and pathways involving hydrogen peroxide." [PMID:14765119]
CsaV3_6G001850.1	GO:0010467	def: "The process in which a gene's sequence is converted into a mature gene product (protein or RNA). This includes the production of an RNA transcript and its processing, translation and maturation for protein-coding genes." [GOC:txnOH-2018, PMID:25934543, PMID:31580950]
CsaV3_6G001850.1	GO:0010468	def: "Any process that modulates the frequency, rate or extent of gene expression. Gene expression is the process in which a gene's coding sequence is converted into a mature gene product (protein or RNA)." [GOC:txnOH-2018]
CsaV3_6G001850.1	GO:0010556	def: "Any process that modulates the rate, frequency or extent of the chemical reactions and pathways resulting in the formation of a macromolecule, any molecule of high relative molecular mass, the structure of which essentially comprises the multiple repetition of units derived, actually or conceptually, from molecules of low relative molecular mass." [GOC:dph, GOC:tb]
CsaV3_6G001850.1	GO:0010558	def: "Any process that decreases the rate, frequency or extent of the chemical reactions and pathways resulting in the formation of a macromolecule, any molecule of high relative molecular mass, the structure of which essentially comprises the multiple repetition of units derived, actually or conceptually, from molecules of low relative molecular mass." [GOC:dph, GOC:tb]
CsaV3_6G001850.1	GO:0010605	def: "Any process that decreases the frequency, rate or extent of the chemical reactions and pathways involving macromolecules, any molecule of high relative molecular mass, the structure of which essentially comprises the multiple repetition of units derived, actually or conceptually, from molecules of low relative molecular mass." [GOC:dph, GOC:tb]
CsaV3_6G001850.1	GO:0010629	def: "Any process that decreases the frequency, rate or extent of gene expression. Gene expression is the process in which a gene's coding sequence is converted into a mature gene product (protein or RNA)." [GOC:txnOH-2018]
CsaV3_6G001850.1	GO:0016070	def: "The cellular chemical reactions and pathways involving RNA, ribonucleic acid, one of the two main type of nucleic acid, consisting of a long, unbranched macromolecule formed from ribonucleotides joined in 3',5'-phosphodiester linkage." [ISBN:0198506732]
CsaV3_6G001850.1	GO:0018130	def: "The chemical reactions and pathways resulting in the formation of heterocyclic compounds, those with a cyclic molecular structure and at least two different atoms in the ring (or rings)." [ISBN:0198547684]
CsaV3_6G001850.1	GO:0019219	def: "Any cellular process that modulates the frequency, rate or extent of the chemical reactions and pathways involving nucleobases, nucleosides, nucleotides and nucleic acids." [GOC:go_curators]
CsaV3_6G001850.1	GO:0019222	def: "Any process that modulates the frequency, rate or extent of the chemical reactions and pathways within a cell or an organism." [GOC:go_curators]
CsaV3_6G001850.1	GO:0019438	def: "The chemical reactions and pathways resulting in the formation of aromatic compounds, any substance containing an aromatic carbon ring." [GOC:ai]
CsaV3_6G001850.1	GO:0031323	def: "Any process that modulates the frequency, rate or extent of the chemical reactions and pathways by which individual cells transform chemical substances." [GOC:mah]
CsaV3_6G001850.1	GO:0031324	def: "Any process that stops, prevents, or reduces the frequency, rate or extent of the chemical reactions and pathways by which individual cells transform chemical substances." [GOC:mah]
CsaV3_6G001850.1	GO:0031326	def: "Any process that modulates the frequency, rate or extent of the chemical reactions and pathways resulting in the formation of substances, carried out by individual cells." [GOC:mah]
CsaV3_6G001850.1	GO:0031327	def: "Any process that stops, prevents, or reduces the frequency, rate or extent of the chemical reactions and pathways resulting in the formation of substances, carried out by individual cells." [GOC:mah]
CsaV3_6G001850.1	GO:0032774	def: "The chemical reactions and pathways resulting in the formation of RNA, ribonucleic acid, one of the two main type of nucleic acid, consisting of a long, unbranched macromolecule formed from ribonucleotides joined in 3',5'-phosphodiester linkage. Includes polymerization of ribonucleotide monomers. Refers not only to transcription but also to e.g. viral RNA replication." [GOC:mah, GOC:txnOH]
CsaV3_6G001850.1	GO:0034641	def: "The chemical reactions and pathways involving various organic and inorganic nitrogenous compounds, as carried out by individual cells." [GOC:mah]
CsaV3_6G001850.1	GO:0034645	def: "The chemical reactions and pathways resulting in the formation of a macromolecule, any molecule of high relative molecular mass, the structure of which essentially comprises the multiple repetition of units derived, actually or conceptually, from molecules of low relative molecular mass, carried out by individual cells." [GOC:mah]
CsaV3_6G001850.1	GO:0034654	def: "The chemical reactions and pathways resulting in the formation of nucleobases, nucleosides, nucleotides and nucleic acids." [GOC:mah]
CsaV3_6G001850.1	GO:0043170	def: "The chemical reactions and pathways involving macromolecules, any molecule of high relative molecular mass, the structure of which essentially comprises the multiple repetition of units derived, actually or conceptually, from molecules of low relative molecular mass." [GOC:mah]
CsaV3_6G001850.1	GO:0043565	def: "Binding to DNA of a specific nucleotide composition, e.g. GC-rich DNA binding, or with a specific sequence motif or type of DNA e.g. promotor binding or rDNA binding." [GOC:jl]
CsaV3_6G001850.1	GO:0044212	#N/A
CsaV3_6G001850.1	GO:0044237	def: "The chemical reactions and pathways by which individual cells transform chemical substances." [GOC:go_curators]
CsaV3_6G001850.1	GO:0044238	def: "The chemical reactions and pathways involving those compounds which are formed as a part of the normal anabolic and catabolic processes. These processes take place in most, if not all, cells of the organism." [GOC:go_curators, http://www.metacyc.org]
CsaV3_6G001850.1	GO:0044249	def: "The chemical reactions and pathways resulting in the formation of substances, carried out by individual cells." [GOC:jl]
CsaV3_6G001850.1	GO:0044260	def: "The chemical reactions and pathways involving macromolecules, any molecule of high relative molecular mass, the structure of which essentially comprises the multiple repetition of units derived, actually or conceptually, from molecules of low relative molecular mass, as carried out by individual cells." [GOC:mah]
CsaV3_6G001850.1	GO:0044271	def: "The chemical reactions and pathways resulting in the formation of organic and inorganic nitrogenous compounds." [GOC:jl, ISBN:0198506732]
CsaV3_6G001850.1	GO:0045892	def: "Any process that stops, prevents, or reduces the frequency, rate or extent of cellular DNA-templated transcription." [GOC:go_curators, GOC:txnOH]
CsaV3_6G001850.1	GO:0045934	def: "Any cellular process that stops, prevents, or reduces the frequency, rate or extent of the chemical reactions and pathways involving nucleobases, nucleosides, nucleotides and nucleic acids." [GOC:go_curators]
CsaV3_6G001850.1	GO:0046483	def: "The chemical reactions and pathways involving heterocyclic compounds, those with a cyclic molecular structure and at least two different atoms in the ring (or rings)." [ISBN:0198506732]
CsaV3_6G001850.1	GO:0048519	def: "Any process that stops, prevents, or reduces the frequency, rate or extent of a biological process. Biological processes are regulated by many means; examples include the control of gene expression, protein modification or interaction with a protein or substrate molecule." [GOC:jid]
CsaV3_6G001850.1	GO:0048523	def: "Any process that stops, prevents, or reduces the frequency, rate or extent of a cellular process, any of those that are carried out at the cellular level, but are not necessarily restricted to a single cell. For example, cell communication occurs among more than one cell, but occurs at the cellular level." [GOC:jid]
CsaV3_6G001850.1	GO:0050789	def: "Any process that modulates the frequency, rate or extent of a biological process. Biological processes are regulated by many means; examples include the control of gene expression, protein modification or interaction with a protein or substrate molecule." [GOC:ai, GOC:go_curators]
[truncated: 227 more rows]

## Sheet: nitrate and nitrogen associated
CsaV3_3G002970.1	GO:0010167	def: "Any process that results in a change in state or activity of a cell or an organism (in terms of movement, secretion, enzyme production, gene expression, etc.) as a result of a nitrate stimulus." [GOC:sm]
[truncated: 60 more rows]

[truncated: 1 more sheets: genes]
